# Supplementary material for: Changes in the proteome and secretome of rat liver sinusoidal endothelial cells during early primary culture and effects of dexamethasone
Source: PLoS One. 2022 Sep 2;17(9):e0273843. doi: 10.1371/journal.pone.0273843 (PMC9439253; doi:10.1371/journal.pone.0273843)
Supplement: S1 Dataset — The excel file shows the cellular proteins, and proteins in supernatants that were expressed in the samples from the rat LSEC cultures included in the analyses and visualization. The excel workbook consists of two worksheets named “Rat_LSEC_TMT6plex_Cell_Prot”, and “Rat_LSEC_TMT6plex_Supernat_Prot”. The former sheet contains the list of proteins from the cell lysates, the corresponding normalized TMT intensities, and the output of the differential expression analysis with edgeR, while the latter worksheet contains similar information for the proteins in the LSEC culture supernatants. (XLSX) [file pone.0273843.s001.xlsx]

## Sheet: Rat_LSEC_TMT6plex_Cell_Prot
ID	Gene name	Protein name	NT_2h_Exp1	NT_2h_Exp2	NT_2h_Exp3	NT_24h_Exp1	NT_24h_Exp2	NT_24h_Exp3	Dex_24h_Exp1	Dex_24h_Exp2	Dex_24h_Exp3	IL-1b_24h_Exp1	IL-1b_24h_Exp2	IL-1b_24h_Exp3	Dex_IL-1b_24h_Exp1	Dex_IL-1b_24h_Exp2	Dex_IL-1b_24h_Exp3	log2FC_IL-1b_24h_vs_NT_2h	log2CPM_IL-1b_24h_vs_NT_2h	Pvalue_IL-1b_24h_vs_NT_2h	FDR_IL-1b_24h_vs_NT_2h	rank_IL-1b_24h_vs_NT_2h	log2FC_NT_24h_vs_NT_2h	log2CPM_NT_24h_vs_NT_2h	Pvalue_NT_24h_vs_NT_2h	FDR_NT_24h_vs_NT_2h	rank_NT_24h_vs_NT_2h	log2FC_Dex_24h_vs_NT_2h	log2CPM_Dex_24h_vs_NT_2h	Pvalue_Dex_24h_vs_NT_2h	FDR_Dex_24h_vs_NT_2h	rank_Dex_24h_vs_NT_2h	log2FC_Dex_IL-1b_24h_vs_NT_2h	logCPM_Dex_IL-1b_24h_vs_NT_2h	PValue_Dex_IL-1b_24h_vs_NT_2h	FDR_Dex_IL-1b_24h_vs_NT_2h	rank_Dex_IL-1b_24h_vs_NT_2h	log2FC_Dex_24h_vs_NT_24h	log2CPM_Dex_24h_vs_NT_24h	Pvalue_Dex_24h_vs_NT_24h	FDR_Dex_24h_vs_NT_24h	rank_Dex_24h_vs_NT_24h	log2FC_Dex_24h_vs_IL-1b_24h	log2CPM_Dex_24h_vs_IL1-1b_24h	Pvalue_Dex_24h_vs_IL-1b_24h	FDR_Dex_24h_vs_IL-1b_24h	rank_Dex_24h_vs_IL-1b_24h	log2FC_IL-1b_24h_vs_NT_24h	logCPM_IL-1b_24h_vs_NT_24h
B1WC88		UPF0729 protein C18orf32 homolog	11670.5	13347.599609375	11009.7001953125	11480.2998046875	9451.0302734375	10841.900390625	11113	11977.900390625	12361.7998046875	12085.2998046875	11338.2001953125	12582.5	11452.900390625	11664.7998046875	10892.5	0.0301584	5.12131	0.761424	0.874731	0.118374	-0.169372	5.12131	0.088009	0.177346	-1.05547	-0.00135697	5.12131	0.989377	0.994406	-0.00463821	-0.055856353781074	5.12131287614191	0.628633227929106	0.889979073245614	-0.201602667026896	0.168015	5.12131	0.0906068	0.388293	1.04284	-0.0315154	5.12131	0.751005	0.921324	-0.124357	0.199529674907554	5.12131287614191
A0A0H2UI36;F1M229;A0A0G2JZW1;F1LTN6;P01835;P01836		Uncharacterized protein;Ig kappa chain C region, B allele;Ig kappa chain C region, A allele	49690.19921875	59408.6015625	63715.30078125	35654.80078125	28379.19921875	29091	33214.80078125	33726.30078125	33175.6015625	34963.3984375	30986.19921875	32061.400390625	34953.5	35903.30078125	30722.599609375	-0.785744	6.82501	1.49E-19	3.67E-18	-18.8273	-0.878892	6.82501	5.39E-24	1.5E-22	-23.2686	-0.763912	6.82501	1.4E-18	3.82E-17	-17.8536	-0.738021406684566	6.82500625253185	1.75167115380265E-10	9.87553270488293E-09	-9.75654742185156	0.11498	6.82501	0.183393	0.56124	0.736617	0.0218321	6.82501	0.800643	0.940197	0.0965613	0.0931511695524272	6.82500625253185
D3ZSF3		Peptidyl-prolyl cis-trans isomerase	20366.80078125	25681.5	19894.900390625	21204.5	19690	21950.5	21603.5	22602.80078125	22237.400390625	21430.099609375	19937.30078125	22207.900390625	25945.30078125	22640.400390625	24021.19921875	-0.021712	6.05706	0.808922	0.897349	-0.0920931	-0.0571518	6.05706	0.524198	0.675072	-0.280504	0.032891	6.05706	0.714036	0.831935	0.14628	0.16641163001481	6.05705857909004	0.148585210410179	0.4838659725192	0.828024416395768	0.0900428	6.05706	0.315623	0.696826	0.500831	0.0546031	6.05706	0.542879	0.846446	0.265297	0.0354415972305632	6.05705857909004
P56571		ES1 protein homolog, mitochondrial	86568.1015625	78221.796875	91457.796875	79278.203125	74329.203125	66007	71915.296875	75041.6015625	81348.296875	73404.5	80299.203125	73067.6015625	73902	76821.3984375	72806.6015625	-0.14483	7.85632	0.0252557	0.0678747	-1.59764	-0.20992	7.85632	0.00118589	0.00456542	-2.92595	-0.143796	7.85632	0.0263152	0.0685437	-1.57979	-0.168621433469393	7.85631965687513	0.142588399316595	0.474111099693579	-0.845915806305532	0.0661231	7.85632	0.307017	0.687865	0.512837	0.00103308	7.85632	0.987341	0.995582	0.00553297	0.065090875907569	7.85631965687513
Q5U2Q3		Ester hydrolase C11orf54 homolog	50157	49057.3984375	48218.69921875	45149.80078125	46851.80078125	45681.1015625	46810.19921875	48978.19921875	47040	47525.1015625	46044.1015625	48996.8984375	50698.30078125	49305.3984375	49953.5	-0.0171578	7.17705	0.727502	0.854874	-0.138166	-0.0861082	7.17705	0.0802496	0.166199	-1.09556	-0.0233714	7.17705	0.634983	0.775173	-0.197238	0.0524084873623027	7.17705277613087	0.648696161841214	0.896347074328923	0.187958671664521	0.0627369	7.17705	0.202552	0.581896	0.693463	-0.00621363	7.17705	0.899687	0.969217	-0.0459084	0.0689511802387021	7.17705277613087
M0RCH6		Uncharacterized protein	60078	61505.19921875	57858.8984375	57291.5	58062.69921875	57510.69921875	57927.8984375	58218	58451.3984375	58123.8984375	55256.80078125	59660.69921875	59037.80078125	59306.6015625	58427.5	-0.0211559	7.4601	0.655265	0.800774	-0.183583	-0.0413718	7.4601	0.382524	0.537653	-0.417341	-0.017267	7.4601	0.715559	0.832358	-0.145354	0.00616346378186211	7.4601008136975	0.957313162497566	0.98920727543814	0.0189459697499816	0.0241049	7.4601	0.610988	0.87317	0.213967	0.00388892	7.4601	0.934735	0.981797	0.0293117	0.0202171446562133	7.4601008136975
M0R7E6		Uncharacterized protein	71878.6015625	61786.8984375	69092	80424.8984375	82120.703125	79180.796875	79612	79701.296875	82120.3984375	73827.296875	81341.6015625	76276.8984375	79585.3984375	80094.3984375	77828.296875	0.222011	7.85804	2.65E-05	0.000163056	4.57603	0.266344	7.85804	4.67E-07	3.58E-06	6.33103	0.274305	7.85804	2.1E-07	1.83E-06	6.67706	0.256240110827529	7.85803756068978	0.0259363923493498	0.156222921662067	1.58609043271345	0.00796064	7.85804	0.880244	0.969683	0.0553967	0.0522943	7.85804	0.322048	0.685825	0.49208	-0.0443352012742877	7.85803756068978
Q6LED0		Histone H3.1	14269.5	12894.2001953125	12133.900390625	12933.7001953125	12254.900390625	15810.099609375	12824.7998046875	14900.2998046875	12899.7001953125	14333.7001953125	12103	12805.900390625	12225.900390625	14381.5	12798.099609375	0.0286612	5.32536	0.798669	0.892129	0.0976331	0.0737679	5.32536	0.511115	0.662934	0.291481	0.0700496	5.32536	0.532664	0.689473	0.273547	0.0311182771186587	5.32536902233513	0.78760893265366	0.930677159824096	0.103689366962317	-0.00371831	5.32536	0.973805	0.989825	-0.011528	0.0413884	5.32536	0.712463	0.908139	0.147237	-0.0451062965244743	5.32536902233513
Q498R7		UPF0587 protein C1orf123 homolog	28137.400390625	28250.5	28188.5	30554.5	29977.80078125	29085.599609375	29911.30078125	29244.400390625	29065.599609375	29079.599609375	29848.400390625	29561.30078125	28943.099609375	29234.30078125	30422.5	0.0964897	6.46407	0.0769311	0.168836	1.1139	0.0961157	6.46407	0.0780706	0.162306	1.10751	0.0833711	6.46407	0.126445	0.248291	0.898098	0.0953537771348261	6.46407394967294	0.407544795300211	0.753601418131658	0.389824648807453	-0.0127446	6.46407	0.815438	0.954328	-0.0886092	-0.0131186	6.46407	0.810112	0.941913	-0.0914548	0.000374158845232538	6.46407394967294
P02761		Major urinary protein	170935	201639	174201	140831	110690	134427	120151	118640	123800	135001	136002	125024	119258	118895	128075	-0.434536	8.68928	1.4E-09	1.74E-08	-8.85526	-0.490247	8.68928	8.56E-12	1.16E-10	-11.0677	-0.570427	8.68928	2.04E-15	4.28E-14	-14.6904	-0.549971006281592	8.6892842741132	1.83484326759138E-06	5.11538172514212E-05	-5.73640102728508	-0.08018	8.68928	0.263063	0.6476	-0.579941	-0.135891	8.68928	0.0578725	0.283989	-1.23753	0.0557073054172566	8.6892842741132
Q6AYA6		Uncharacterized protein C17orf62 homolog	7714.83984375	6458.97998046875	6500.56982421875	6914.9599609375	7544.97021484375	7385.1201171875	6493.7998046875	7247.0498046875	6533.1201171875	7179.8798828125	7762.919921875	7357.02001953125	6711.6298828125	5972.9501953125	7148.10009765625	0.139598	4.39806	0.403591	0.58409	0.394058	0.0917476	4.39806	0.583122	0.721297	0.234241	-0.00613991	4.39806	0.97101	0.986169	-0.0127765	-0.0319935999099339	4.39806725243004	0.849830130903712	0.951045011955324	-0.0706678749725147	-0.0978875	4.39806	0.558168	0.852542	-0.253235	-0.145738	4.39806	0.383242	0.732142	-0.416527	0.047849966758703	4.39806725243004
Q64573		Liver carboxylesterase 4	140028	166076	136968	114580	86512.796875	112433	97100.703125	93490.203125	98847.203125	108410	114556	105184	96689.203125	95912.6015625	102672	-0.402613	8.38783	1.28E-06	1.06E-05	-5.89171	-0.486821	8.38783	4.89E-09	5.11E-08	-8.31027	-0.592379	8.38783	1.15E-12	1.9E-11	-11.9389	-0.557528246429017	8.38782592048051	1.32766107767473E-06	3.87158178627677E-05	-5.87691277653539	-0.105557	8.38783	0.203672	0.581896	-0.691068	-0.189766	8.38783	0.0223271	0.161379	-1.65117	0.0842021819388717	8.38782592048051
P16391		RT1 class I histocompatibility antigen, AA alpha chain	253884	231649	260354	455246	471219	417568	284011	259909	319560	404813	451101	378345	289689	273174	306593	0.757639	9.98869	8.58E-28	4.11E-26	27.0667	0.862335	9.98869	2.12E-35	1.06E-33	34.6728	0.233461	9.98869	0.000714437	0.00301084	3.14604	0.249960239548967	9.98868766500582	0.0297186675870456	0.173539193743125	1.52697066572456	-0.628874	9.98869	1.03E-19	2E-17	-18.9884	-0.524178	9.98869	3.4E-14	4.53E-12	-13.4691	-0.104695202178409	9.98868766500582
Q63041	A1m	Alpha-1-macroglobulin	17199.099609375	16270.099609375	15552.400390625	12983.7998046875	13213	12588	12077.7001953125	12723	12490.400390625	12894.2998046875	14720.5	13714.7998046875	12519.2998046875	10695.2998046875	13206.900390625	-0.215668	5.3478	0.019404	0.0542756	-1.71211	-0.325747	5.3478	0.00041817	0.00179206	-3.37865	-0.372521	5.3478	5.5E-05	0.000306685	-4.25962	-0.400394147447392	5.34780060769511	0.000527672853228511	0.00697242723250382	-3.27763524805581	-0.046774	5.3478	0.612608	0.87317	-0.212817	-0.156853	5.3478	0.0893214	0.36108	-1.04904	0.110076499792223	5.34780060769511
Q5I0N0;Q9QZH8	Aadac	Arylacetamide deacetylase	12416.099609375	14897.099609375	12914.2998046875	11401.599609375	10796.599609375	11317.5	11154.2998046875	11120.7001953125	9471.1796875	11197.7001953125	10761.2998046875	11349.400390625	10787.2998046875	9370.490234375	11812.400390625	-0.240974	5.09962	0.0285787	0.0749786	-1.54396	-0.25076	5.09962	0.0227198	0.0579298	-1.6436	-0.318835	5.09962	0.00378967	0.0129254	-2.4214	-0.302728554895971	5.09962031110119	0.00877553424639744	0.0713574691766356	-2.05672643461147	-0.0680747	5.09962	0.536506	0.844395	-0.270425	-0.0778608	5.09962	0.479561	0.806735	-0.319157	0.00978180431518081	5.09962031110119
Q64602;A0A0G2K4P6	Aadat	Kynurenine/alpha-aminoadipate aminotransferase, mitochondrial	899.200012207031	803.588989257813	1399.7099609375	648.931030273438	470.207000732422	451.428009033203	739.439025878906	1221.69995117188	555.056030273438	719.591979980469	681.965026855469	658.966003417969	813.213989257813	636.18798828125	764.06201171875	-0.556265	1.20531	0.0756499	0.167004	-1.12119	-0.967611	1.20531	0.00214081	0.00754339	-2.66942	-0.274713	1.20531	0.379326	0.547724	-0.420987	-0.455773282789683	1.20514690832115	0.145300574717085	0.479983799553703	-0.83773266790456	0.692897	1.20531	0.0274803	0.173859	1.56098	0.281552	1.20531	0.368498	0.72231	0.433565	0.411343721586991	1.20514690832115
F1LRI7;P0C1X8	Aak1	AP2-associated protein kinase 1	20836	21302.80078125	22224.599609375	22800.5	19771.19921875	19827.80078125	19220.19921875	20381.900390625	19987.599609375	18439.30078125	20497.900390625	18848.80078125	21358.69921875	20612.69921875	21587.5	-0.124183	5.94911	0.0787456	0.171926	-1.10377	-0.0321357	5.94911	0.649181	0.776141	-0.187634	-0.0883055	5.94911	0.211224	0.363306	-0.675256	0.0104208794765603	5.94910939474267	0.928054428915135	0.982805799922365	0.0324265523540743	-0.0561698	5.94911	0.426595	0.779173	-0.369984	0.0358778	5.94911	0.61172	0.873935	0.213447	-0.0920465723610512	5.94910939474267
P50475	Aars	Alanine--tRNA ligase, cytoplasmic	114165	109049	110122	129102	133203	127464	133829	133107	135430	130489	133681	135639	132276	130562	129766	0.293519	8.59007	1.32E-13	2.35E-12	12.8788	0.238223	8.59007	1.85E-09	2.04E-08	8.733	0.293842	8.59007	1.24E-13	2.22E-12	12.9056	0.264021065576201	8.59006907958013	0.0217119971773934	0.139805423449358	1.66330022614356	0.0556187	8.59007	0.160191	0.517053	0.795363	0.000322814	8.59007	0.993575	0.998297	0.00279944	0.0552915334466406	8.59006907958013
P50554	Abat	4-aminobutyrate aminotransferase, mitochondrial	2865.07006835938	3534.17993164063	4120.6298828125	1729.63000488281	1527.0400390625	1378.42004394531	1982.13000488281	2051.8701171875	1437.59997558594	1883.26000976563	1302.39001464844	1924.55004882813	1912.92004394531	1955.80004882813	1542.16003417969	-1.00753	2.64311	5.86E-05	0.00033179	-4.23218	-1.16869	2.64311	3.4E-06	2.27E-05	-5.46907	-0.917998	2.64311	0.000244674	0.00116461	-3.61141	-0.930269764024181	2.64296205234059	0.000189514297199438	0.00294967958279125	-3.72235802073231	0.25069	2.64311	0.314433	0.696696	0.502472	0.0895283	2.64311	0.719708	0.910586	0.142844	0.161160542366597	2.64296205234059
D3ZXD2;D3ZCF8	Abca8a	ATP-binding cassette, subfamily A (ABC1), member 8a	749473	741525	791249	676664	657908	625121	676655	673139	645697	641082	677348	671454	666397	658201	672478	-0.166198	11.0032	2.28E-05	0.000143493	-4.64218	-0.207014	11.0032	1.33E-07	1.17E-06	-6.87691	-0.170791	11.0032	1.35E-05	8.6E-05	-4.87115	-0.16405740841832	11.0032107569234	0.153454590081988	0.491432156140757	-0.814020116567675	0.0362227	11.0032	0.355833	0.728107	0.448753	-0.00459284	11.0032	0.906815	0.970713	-0.0424813	0.0408158029428374	11.0032107569234
F1M9Q2;D3ZZ00;Q63563	Abcc9	ATP-binding cassette sub-family C member 9	1154.7900390625	1334.68994140625	1153.97998046875	1548.36999511719	1978.07995605469	1577.4599609375	1320.31005859375	1701.21997070313	1763.46997070313	1670.48999023438	657.504028320313	1404.77001953125	1519.94995117188	1543.68005371094	1301.93994140625	0.0677485	2.12143	0.820028	0.904133	0.0861715	0.49888	2.12143	0.0927125	0.184047	1.03286	0.415326	2.12143	0.161446	0.297413	0.791973	0.287985331922621	2.12145924733527	0.331423136342784	0.698878475903114	0.479617177162083	-0.0835538	2.12143	0.77822	0.940611	-0.108898	0.347577	2.12143	0.241095	0.605634	0.617812	-0.431128910407458	2.12145924733527
D3ZHR2	Abcd1	ATP-binding cassette subfamily D member 1	1016.48999023438	705.291015625	787.598999023438	771.632995605469	1192.39001464844	1266.10998535156	829.109008789063	939.638000488281	859.096008300781	1140.89001464844	595.737976074219	292.134002685547	873.255981445313	1197.58996582031	1418.06994628906	-0.277736	1.48323	0.459953	0.633153	-0.337286	0.377625	1.48323	0.314265	0.467893	0.502705	0.0883612	1.48323	0.814634	0.898269	0.0890373	0.503972478736657	1.4833036116191	0.180241299875748	0.539872701044596	0.744145689200177	-0.289264	1.48323	0.440651	0.786722	-0.355905	0.366096	1.48323	0.329969	0.694078	0.481526	-0.655361100264013	1.4833036116191
D3ZD23	Abce1	ATP-binding cassette subfamily E member 1	57171.8984375	56011.30078125	56002.80078125	56600.6015625	55214.8984375	56411.5	57298.80078125	59309.5	56837	56460.6015625	55634.3984375	57875.19921875	57874.80078125	59078.1015625	57737.80078125	0.0379764	7.42493	0.396784	0.577203	0.401446	0.00443638	7.42493	0.921299	0.955649	0.0355995	0.0583838	7.42493	0.192612	0.338874	0.715317	0.0741550120499415	7.42493461700185	0.519099753810623	0.830413814724272	0.284749177090546	0.0539474	7.42493	0.228636	0.609378	0.640856	0.0204073	7.42493	0.648889	0.879475	0.18783	0.0335415304376794	7.42493461700185
Q6MG08	Abcf1	ATP-binding cassette sub-family F member 1	26619.19921875	26814	25839.80078125	29163.099609375	29708	29895.599609375	28076.30078125	28135.599609375	31129.400390625	29812.19921875	27803.400390625	27870.30078125	28591.599609375	29756.69921875	27271.69921875	0.139944	6.42073	0.0218371	0.0601663	1.66081	0.17583	6.42073	0.00395942	0.0126831	2.40237	0.161879	6.42073	0.00798569	0.0248891	2.09769	0.138740794826038	6.42072707887319	0.228247047815276	0.602043164950141	0.641594830993343	-0.0139509	6.42073	0.819219	0.955567	-0.0866002	0.021935	6.42073	0.719322	0.910586	0.143077	-0.0358857524336415	6.42072707887319
A0A0G2K251;A0A0G2JTZ9;Q4KM08;D4A896	Abcg3l1;Abcg3l3	ATP-binding cassette, subfamily G (WHITE), member 3-like 1;ATP-binding cassette, sub-family G (WHITE), member 3-like 1;ATP-binding cassette, subfamily G (WHITE), member 3-like 3	9206.8798828125	9029.0302734375	9351.48046875	8924.5	8766.509765625	8804.580078125	7873.08984375	7780.14990234375	7804.77978515625	9306.490234375	10324.099609375	9273.1796875	8444.8798828125	7837.93994140625	8445.580078125	0.0983042	4.71953	0.366321	0.549915	0.436138	-0.0454432	4.71953	0.676492	0.790876	-0.169737	-0.211327	4.71953	0.0523122	0.122772	-1.2814	-0.12943698773733	4.71952993233388	0.263060510363646	0.639618594864441	-0.579944341645778	-0.165884	4.71953	0.127713	0.460333	-0.893764	-0.309631	4.71953	0.00447513	0.0540639	-2.34919	0.143746024378861	4.71952993233388
Q6DGG1;F1M5R3	Abhd14b	Protein ABHD14B	9912.75	9697.7099609375	11349.5	9979	10176.2001953125	8558.1103515625	9600.1103515625	9499.5302734375	8318.8896484375	9474.6796875	9432.01953125	9433.6396484375	9617.91015625	9753.91015625	10855.099609375	-0.0954502	4.87048	0.398631	0.578893	-0.399429	-0.095566	4.87048	0.398026	0.5521	-0.400089	-0.151614	4.87048	0.180024	0.322543	-0.744669	-0.00513195737460972	4.87047823720106	0.964925951558268	0.991293789715938	-0.0155060131469235	-0.0560484	4.87048	0.620392	0.875145	-0.207334	-0.0561642	4.87048	0.619667	0.875471	-0.207841	0.000116264658776015	4.87047823720106
A2VD09;Q9QZM5	Abi1	Abi1 protein;Abl interactor 1	41171.1015625	39593.1015625	45431.6015625	44912.30078125	44274.3984375	41204.69921875	43019.5	42038	41516.80078125	43719.69921875	42879.5	41207	40547	44472.5	43702	0.0500793	7.00523	0.383871	0.566538	0.415815	0.0602956	7.00523	0.294412	0.448334	0.531044	0.027475	7.00523	0.632882	0.773602	0.198677	0.0574473164552392	7.00522953506393	0.617575883751497	0.88789866109049	0.209309671477602	-0.0328206	7.00523	0.568261	0.859783	-0.245452	-0.0226044	7.00523	0.694378	0.898336	-0.158404	-0.0102152186982386	7.00522953506393
D3ZSL2	Abracl	ABRA C-terminal-like	21706.19921875	26787.19921875	20071.900390625	26339	22453.400390625	27630.30078125	25227.400390625	26528.900390625	24351.599609375	23755.69921875	21733.69921875	25600.5	29339.69921875	28830.400390625	28346.69921875	0.083134	6.24986	0.390992	0.572319	0.407832	0.168562	6.24986	0.0819693	0.168726	1.08635	0.172474	6.24986	0.0751231	0.163594	1.12423	0.36269385106134	6.24985864508728	0.00165443586717795	0.018249146934915	2.78135006324004	0.00391179	6.24986	0.967937	0.989571	0.0141531	0.0893402	6.24986	0.356514	0.712746	0.447924	-0.0854248454560397	6.24985864508728
F1LPD6;P21775;P07871	Acaa1a;Acaa1b	3-ketoacyl-CoA thiolase B, peroxisomal;3-ketoacyl-CoA thiolase A, peroxisomal	96448.3984375	97892.703125	90240	65606.3984375	61012.30078125	67605.6015625	67191.703125	67305.296875	66530.703125	65406.1015625	65209.8984375	70717.203125	65301	68276.6015625	64461.6015625	-0.468138	7.75858	2.85E-18	6.7E-17	-17.545	-0.538712	7.75858	1.2E-23	3.23E-22	-22.9223	-0.479335	7.75858	4.46E-19	1.26E-17	-18.3502	-0.495514348356343	7.75857852590098	1.71191825856841E-05	0.000371208258289578	-4.76651697604917	0.059377	7.75858	0.268222	0.649931	0.571506	-0.0111967	7.75858	0.834677	0.94884	-0.0784817	0.070574242696373	7.75857852590098
G3V9U2;A0A0G2K642;P13437	Acaa2	3-ketoacyl-CoA thiolase, mitochondrial	419482	450951	412194	189857	155296	179005	194235	190525	204837	187259	185329	187742	193005	200734	200961	-1.16368	9.47465	8.39E-93	3.04E-90	-92.0764	-1.27879	9.47465	4.35E-111	1.58E-108	-110.362	-1.09923	9.47465	3.06E-83	8.63E-81	-82.514	-1.08090723561473	9.47465061333474	1.40673334974329E-20	1.9827125046104E-18	-19.8517882165027	0.179558	9.47465	0.00141196	0.0223884	2.85018	0.0644457	9.47465	0.251773	0.612415	0.59899	0.115113276636822	9.47465061333474
B1WC61	Acad9	Acad9 protein	12383.7001953125	11428.099609375	11873.5	9528.76953125	9477.25	9870.7099609375	9312.7197265625	10120.099609375	8628.3203125	9583.5400390625	8339.1201171875	9822.6904296875	8858.0703125	10258.2001953125	9401.919921875	-0.33143	4.90166	0.00238252	0.00898136	-2.62296	-0.292676	4.90166	0.00728401	0.0220257	-2.13763	-0.323963	4.90166	0.00298116	0.0105631	-2.52561	-0.295539603950086	4.90164875248027	0.0105531219559308	0.0804002114180074	-1.97661904295759	-0.0312868	4.90166	0.774519	0.940611	-0.110968	0.00746665	4.90166	0.945791	0.984929	0.0242048	-0.0387529547685852	4.90164875248027
P15650	Acadl	Long-chain specific acyl-CoA dehydrogenase, mitochondrial	283989	286641	270972	185906	171341	183014	176922	181782	183019	186116	190104	191341	179223	181508	182966	-0.537362	9.24983	1.71E-38	1.45E-36	-37.7671	-0.627111	9.24983	1.1E-51	1.17E-49	-50.9575	-0.613396	9.24983	1.53E-49	1.69E-47	-48.8147	-0.602453123740604	9.24983353712631	1.75486526150104E-07	5.85801732687914E-06	-6.75575622303461	0.0137154	9.24983	0.739985	0.929315	0.130777	-0.076034	9.24983	0.0657563	0.305377	-1.18206	0.0897483248849681	9.24983353712631
P08503;G3V796	Acadm	Medium-chain specific acyl-CoA dehydrogenase, mitochondrial;Acetyl-Coenzyme A dehydrogenase, medium chain	53149.5	59312	62113.80078125	39899.19921875	37300	36501.3984375	38403.69921875	36770.8984375	39598.1015625	39097.80078125	37131.19921875	36133.6015625	37530.69921875	37486.30078125	33875.1015625	-0.603812	6.96796	2.74E-23	9.38E-22	-22.5628	-0.605481	6.96796	2.07E-23	5.48E-22	-22.6832	-0.582082	6.96796	9.08E-22	3.03E-20	-21.042	-0.652585754179907	6.96795154665126	1.60743171675167E-08	6.47310200856982E-07	-7.79386746671964	0.0233993	6.96796	0.699429	0.915137	0.155256	0.02173	6.96796	0.719966	0.910586	0.142688	0.00167038604348705	6.96795154665126
Q6IMX3;P15651	Acads	Acetyl-Coenzyme A dehydrogenase, short chain, isoform CRA_a;Short-chain specific acyl-CoA dehydrogenase, mitochondrial	20442.69921875	15758	19442.400390625	14205.7998046875	14059.7998046875	13625.2001953125	14025	15899.099609375	11852.7001953125	13900.5	16157.599609375	16405.5	13956.400390625	14546.599609375	15078.099609375	-0.228644	5.52504	0.033453	0.0849551	-1.47557	-0.396825	5.52504	0.00022729	0.0010334	-3.64342	-0.390133	5.52504	0.000289495	0.00134761	-3.53836	-0.32401481428803	5.52503559314484	0.00498453257438686	0.0451791109951421	-2.30237556150125	0.00669256	5.52504	0.9506	0.985371	0.0220024	-0.161489	5.52504	0.133244	0.45072	-0.875353	0.168181020895951	5.52503559314484
Q5M9H2;P45953	Acadvl	Acyl-Coenzyme A dehydrogenase, very long chain;Very long-chain specific acyl-CoA dehydrogenase, mitochondrial	124675	132088	123777	102546	93737.796875	102714	96917.296875	95132	96279.703125	97014.8984375	97929.5	98385.3984375	94961.1015625	96925.5	94363.3984375	-0.34439	8.27866	4.68E-14	8.73E-13	-13.3297	-0.335347	8.27866	2.09E-13	3.04E-12	-12.6808	-0.378026	8.27866	1.29E-16	2.97E-15	-15.8907	-0.382888105985025	8.27866096997033	0.000880648388059273	0.0106390712405065	-3.05519745549949	-0.0426796	8.27866	0.349749	0.722737	-0.456244	-0.0336358	8.27866	0.461186	0.790027	-0.336124	-0.00904071302023083	8.27866096997033
Q5FVC7;A0A0G2K4T3	Acap2	Arf-GAP with coiled-coil, ANK repeat and PH domain-containing protein 2	52544.8984375	60774.8984375	57764	53834.1015625	52687.30078125	56623.5	55530	52619.3984375	55637.8984375	55927.3984375	54346.30078125	51045.6015625	55742.6015625	53138.5	52236.3984375	-0.0534418	7.36406	0.339359	0.521559	-0.469341	-0.0553915	7.36406	0.322033	0.475551	-0.4921	-0.0402741	7.36406	0.471518	0.634454	-0.326502	-0.0583870184309722	7.36405786869374	0.611722339077774	0.887837285034503	-0.213445659503734	0.0151173	7.36406	0.787068	0.944498	0.103988	0.0131677	7.36406	0.813991	0.943397	0.0893802	0.00194676433862706	7.36405786869374
P17764	Acat1	Acetyl-CoA acetyltransferase, mitochondrial	293567	302580	291123	191818	180901	187053	184759	181847	198711	191611	193148	183559	186955	189561	187914	-0.611666	9.30102	1.36E-51	2.3E-49	-50.8667	-0.651998	9.30102	2.56E-58	3.42E-56	-57.5919	-0.628155	9.30102	2.71E-54	3.28E-52	-53.5665	-0.6245857288575	9.30102112187767	6.15968605477092E-08	2.26480051028316E-06	-7.21044142227634	0.0238428	9.30102	0.55461	0.849873	0.256012	-0.0164893	9.30102	0.682809	0.891744	-0.165701	0.0403306087224252	9.30102112187767
A0A0G2K756;Q7TNY6;G3V6E4	Acbd3	Acyl-Coenzyme A binding domain containing 3;Golgi resident protein GCP60	12181.599609375	14132	14066.2998046875	14157.5	13771.7998046875	13402.2001953125	12560.5	12143.099609375	11645	13041.599609375	11763.900390625	13011	12726.099609375	12844	12450.900390625	-0.0625145	5.28299	0.464404	0.63755	-0.333104	0.0467026	5.28299	0.584559	0.722019	0.233172	-0.128612	5.28299	0.132246	0.256113	-0.878617	-0.0583077419600495	5.28298430709693	0.613472761571316	0.88789866109049	-0.21220471535244	-0.175315	5.28299	0.0401668	0.224952	-1.39613	-0.0660978	5.28299	0.439323	0.774607	-0.357216	-0.109214942658356	5.28298430709693
E9PST5	Acin1	Apoptotic chromatin condensation inducer 1	67912.3984375	69708.6015625	77429.796875	75990.5	81387	76644.1015625	80485.203125	76733.296875	80549.5	81259.1015625	79577.703125	72955.1015625	80401.796875	78604.6015625	78035.6015625	0.152261	7.86126	0.00369469	0.0133145	2.43242	0.135469	7.86126	0.00979197	0.0281658	2.00913	0.167947	7.86126	0.001364	0.00532381	2.86518	0.169210199716078	7.8612603981402	0.141214813209939	0.470544546457133	0.85011974409227	0.0324782	7.86126	0.535665	0.844395	0.271107	0.0156867	7.86126	0.764855	0.926724	0.116421	0.0167902194516949	7.8612603981402
O89039	Ackr3	Atypical chemokine receptor 3	4075.06005859375	6980.759765625	5813.5400390625	5942.25	5375.18017578125	6979.9599609375	7770.39990234375	6828.580078125	5739.7900390625	5375.509765625	6029.4501953125	6810.10009765625	8140.259765625	6106.91015625	5922.25	0.143249	4.23792	0.523905	0.690825	0.280747	0.131321	4.23792	0.559045	0.704407	0.252553	0.293553	4.23792	0.19163	0.338085	0.717536	0.285990732450319	4.23792964876992	0.201251806549569	0.573495165269675	0.696260212470715	0.162232	4.23792	0.470311	0.806747	0.327615	0.150304	4.23792	0.503569	0.822338	0.297941	0.0119290773823312	4.23792964876992
G3V9G4;A0A0G2K5E7;G3V888;P16638	Acly	ATP-citrate synthase	46988.30078125	53580.3984375	51135.5	50075.3984375	44978.19921875	51018.3984375	48583.19921875	51462.8984375	47895.1015625	51144.30078125	46176.5	48289.5	51026.6015625	51546.80078125	49135.1015625	-0.0275156	7.22134	0.653676	0.800374	-0.184638	-0.0415857	7.22134	0.497657	0.651473	-0.30307	-0.0133273	7.22134	0.828031	0.907048	-0.0819532	0.0281968888316607	7.22134072121192	0.80639240934334	0.934970654209657	0.0934535689389977	0.0282584	7.22134	0.644952	0.887362	0.190473	0.0141882	7.22134	0.817102	0.943451	0.0877237	0.0140709610764218	7.22134072121192
G3V6S2;Q63270	Aco1	Cytoplasmic aconitate hydratase	221935	217199	215608	200005	208155	210009	205762	209187	199102	210014	208341	207056	199865	194222	204100	-0.0350064	9.28691	0.383563	0.566414	-0.416164	-0.0701496	9.28691	0.0808007	0.166931	-1.09259	-0.0700878	9.28691	0.08107	0.173735	-1.09114	-0.102193107474022	9.28691364355207	0.373929861921136	0.734785640170527	-0.427209850840138	6.18E-05	9.28691	0.998821	0.998821	0.000512268	-0.0350814	9.28691	0.382586	0.731799	-0.417271	0.0351422390156993	9.28691364355207
Q9ER34	Aco2	Aconitate hydratase, mitochondrial	565455	550829	570105	489654	488086	476497	465653	461128	466003	488386	493377	485632	460680	474986	468412	-0.169373	10.5376	1.77E-07	1.69E-06	-6.75214	-0.20093	10.5376	5.86E-10	6.78E-09	-9.23245	-0.253418	10.5376	5.7E-15	1.14E-13	-14.2438	-0.236115982785999	10.5376392802453	0.039999448926086	0.21139875545178	-1.39794599192225	-0.0524879	10.5376	0.105561	0.423079	-0.976495	-0.0840455	10.5376	0.00955646	0.0920757	-2.0197	0.0315583180027404	10.5376392802453
Q6IMX8;O55171;O88267	Acot2;Acot1	Acyl-CoA thioesterase 2;Acyl-coenzyme A thioesterase 2, mitochondrial;Acyl-coenzyme A thioesterase 1	22834.400390625	22615.69921875	24461.900390625	21021.099609375	18692.5	20567.5	17607	18754.400390625	19097	19619.599609375	20298.599609375	16588	18101.5	18741.30078125	18402.19921875	-0.276055	5.89928	0.000331462	0.00158365	-3.47957	-0.200795	5.89928	0.00899886	0.0261813	-2.04581	-0.311274	5.89928	5.2E-05	0.000292711	-4.2837	-0.311183770278692	5.89927763207407	0.00695759302061672	0.0594323686643253	-2.15754097858781	-0.110479	5.89928	0.150868	0.500985	-0.821402	-0.0352197	5.89928	0.647229	0.879475	-0.188942	-0.0752643791895598	5.89927763207407
F1LQC1;P07872;F1M609	Acox1	Acyl-coenzyme A oxidase;Peroxisomal acyl-coenzyme A oxidase 1	10367.7998046875	13489.099609375	12094.599609375	9013	7121.2900390625	8537.4599609375	8232.490234375	7461.740234375	7734.9501953125	8070.2001953125	9042.669921875	8328.4296875	8320.330078125	6881.77978515625	7302.740234375	-0.467498	4.72685	0.000518493	0.00235738	-3.28526	-0.530349	4.72685	8.32E-05	0.000418609	-4.08008	-0.594986	4.72685	1.03E-05	6.72E-05	-4.98799	-0.647478225958074	4.72682809670253	1.57885952582373E-06	4.45062957446089E-05	-5.8016565082903	-0.0646376	4.72685	0.631196	0.880947	-0.199836	-0.127489	4.72685	0.343524	0.707669	-0.464043	0.0628507690770088	4.72682809670253
F1M9A7;Q63448	Acox3	Acyl-coenzyme A oxidase;Peroxisomal acyl-coenzyme A oxidase 3	26984.30078125	24336	26981.30078125	20071.400390625	19824.5	20869.69921875	18501.80078125	20930.099609375	19261.5	19878.5	21671.5	18301.599609375	18086	16650.900390625	18049.5	-0.356728	5.9608	3.53E-06	2.63E-05	-5.45237	-0.352754	5.9608	4.52E-06	2.97E-05	-5.34497	-0.392957	5.9608	3.28E-07	2.79E-06	-6.48435	-0.540405922293458	5.96079458841254	2.88986082635795E-06	7.48120093517359E-05	-5.5391230720532	-0.0402026	5.9608	0.601272	0.872444	-0.220929	-0.0362286	5.9608	0.637774	0.878972	-0.195334	-0.00397797020183913	5.96079458841254
Z4YNF4;P41498;A0A0G2K394	Acp1	Low molecular weight phosphotyrosine protein phosphatase	56214.69921875	52271.5	56746.8984375	52825.3984375	56952	52362.8984375	56273	56022.80078125	53538.5	52525.6015625	56401.69921875	56234.69921875	57606.30078125	53656.80078125	56091.3984375	0.0308172	7.3737	0.563509	0.725328	0.249099	-0.0143376	7.3737	0.788214	0.868679	-0.103356	0.0280171	7.3737	0.599477	0.744517	0.222228	0.0467396746173601	7.37369824256913	0.684487204564089	0.902681192748095	0.164634665921736	0.0423547	7.3737	0.427243	0.779235	0.369325	-0.00280013	7.3737	0.958267	0.986552	-0.0185134	0.0451552347432279	7.37369824256913
Q642D2;P20611	Acp2	Acid phosphatase 2, lysosomal;Lysosomal acid phosphatase	122762	126050	118549	121699	114364	119546	118871	121643	117538	115449	116385	120962	119845	119844	120825	-0.0272196	8.49331	0.53288	0.69975	-0.273371	-0.0344937	8.49331	0.429346	0.585507	-0.367193	-0.0147033	8.49331	0.736238	0.845941	-0.132982	0.000751870785093767	8.49331068465109	0.994808954860106	0.998249852367506	0.00226031404461639	0.0197903	8.49331	0.65028	0.889018	0.186899	0.0125162	8.49331	0.774354	0.930618	0.111061	0.00727138368484285	8.49331068465109
Q4FZU0	Acp6	Acid phosphatase 6, lysophosphatidic	10240.099609375	9417.2900390625	8498.16015625	9105.2099609375	8060.419921875	8226.7900390625	8229.6396484375	7841.009765625	9040.1298828125	8385.4296875	9814.3603515625	10004	8498.6201171875	9287.419921875	8567.75	0.0329007	4.74199	0.789699	0.888849	0.102539	-0.137554	4.74199	0.264397	0.416113	-0.577744	-0.143896	4.74199	0.243018	0.404817	-0.614362	-0.0683826974801954	4.74199487870595	0.573553637190878	0.862661955293451	-0.241425961813669	-0.00634202	4.74199	0.959322	0.985893	-0.0180358	-0.176796	4.74199	0.151478	0.485227	-0.81965	0.170452964639421	4.74199487870595
Q499N5	Acsf2	Acyl-CoA synthetase family member 2, mitochondrial	375830	359081	370676	302761	313195	306413	301980	290134	303369	304145	316468	300605	290738	295654	292638	-0.232092	9.88891	1.07E-10	1.5E-09	-9.97181	-0.24861	9.88891	4.64E-12	6.4E-11	-11.3334	-0.28171	9.88891	4.67E-15	9.41E-14	-14.3305	-0.30273490579593	9.88890807478471	0.00848547965725162	0.0696688087069493	-2.07132360336282	-0.0331002	9.88891	0.356954	0.729141	-0.447387	-0.049618	9.88891	0.167321	0.513913	-0.776451	0.0165145361408434	9.88890807478471
D3ZUX7	Acsf3	Acyl-CoA synthetase family member 3	21806.099609375	16181.900390625	18018	13337.400390625	14391.599609375	14107.400390625	13392.400390625	15836.7001953125	14801.400390625	13543.7998046875	15594.099609375	14753.400390625	13676.599609375	13636.900390625	13951.599609375	-0.321181	5.51018	0.00130902	0.00533921	-2.88305	-0.408508	5.51018	4.41E-05	0.000235444	-4.35574	-0.325022	5.51018	0.00114447	0.00455812	-2.94139	-0.413086942164643	5.51017097435426	0.000346919099324285	0.00478333562492235	-3.45977178980103	0.0834855	5.51018	0.403496	0.763617	0.394161	-0.00384154	5.51018	0.969594	0.988026	-0.0134101	0.0873278346941446	5.51017097435426
P18163	Acsl1	Long-chain-fatty-acid--CoA ligase 1	290877	310093	296503	136445	123539	127025	136994	124675	133286	136584	141437	145814	133693	134268	132691	-1.05101	8.97042	5.21E-116	3.31E-113	-115.283	-1.20104	8.97042	6.39E-150	4.05E-147	-149.194	-1.16188	8.97042	1.12E-140	1.42E-137	-139.951	-1.13546260600928	8.97041811665548	1.71734152605231E-22	3.1120681797105E-20	-21.7651433285254	0.0391579	8.97042	0.389084	0.753809	0.409956	-0.110868	8.97042	0.0147392	0.121316	-1.83153	0.150027621801866	8.97041811665548
O35547	Acsl4	Long-chain-fatty-acid--CoA ligase 4	13907.599609375	13768.099609375	12553.099609375	14834.900390625	16394.099609375	16466.900390625	17467.19921875	16396.5	15641.400390625	15866.2998046875	15098.900390625	16206.400390625	15728.7998046875	16133.099609375	16741.099609375	0.260616	5.55064	0.00116076	0.00479618	2.93526	0.258175	5.55064	0.00129045	0.00491572	2.88926	0.321383	5.55064	6.2E-05	0.000340242	4.20789	0.300575174183806	5.5506420011979	0.0092063363539974	0.0734480356292183	2.03591316217977	0.0632081	5.55064	0.430324	0.782102	0.366204	0.0607671	5.55064	0.448361	0.781469	0.348372	0.00243801099508697	5.5506420011979
F1LPB3;O88813	Acsl5	Long-chain-fatty-acid--CoA ligase 5	112487	108056	102899	92555.3984375	92352.5	92143	88254.5	93198.3984375	87191.1015625	91414.796875	91062.5	95332.1015625	89280.796875	88982.5	95497.296875	-0.188443	8.15608	0.000221012	0.0011027	-3.65558	-0.211071	8.15608	3.52E-05	0.000194589	-4.45339	-0.245592	8.15608	1.49E-06	1.16E-05	-5.82672	-0.212618489365173	8.15607550581025	0.0644947909581836	0.292707128194833	-1.19047536055035	-0.0345212	8.15608	0.498655	0.82939	-0.3022	-0.0571494	8.15608	0.262636	0.620221	-0.580646	0.0226289166204875	8.15607550581025
P68136;P68035;A0A0G2K4M6;P63269;P62738	Acta1;Actc1;Acta2;Actg2	Actin, alpha skeletal muscle;Actin, alpha cardiac muscle 1;Actin, aortic smooth muscle;Actin, gamma-enteric smooth muscle	323798	314317	338355	309307	315600	303758	294205	300114	330659	310960	301189	285446	302878	309159	281469	-0.0901027	9.85757	0.0508484	0.121015	-1.29372	-0.0594205	9.85757	0.197794	0.334313	-0.703787	-0.0556149	9.85757	0.228054	0.386402	-0.641962	-0.100051412443123	9.85757250117097	0.383980888001133	0.745076836578189	-0.415690391367385	0.00380561	9.85757	0.934292	0.982452	0.0295173	0.0344878	9.85757	0.454794	0.785163	0.342185	-0.0306847591092601	9.85757250117097
P60711;A0A0G2K3K2	Actb	Actin, cytoplasmic 1	3361140	3261410	3366050	3196560	3268600	3144020	3093110	3146710	3353660	3255520	3164110	3081270	3186220	3244080	3124930	-0.0409751	13.242	0.278594	0.453945	-0.555029	-0.0431116	13.242	0.254295	0.403216	-0.594662	-0.0358458	13.242	0.343203	0.510378	-0.464449	-0.0359537425589071	13.2419669543992	0.754337277514921	0.921285758221987	-0.122434429975953	0.00726588	13.242	0.847643	0.96362	0.0717872	0.00512932	13.242	0.892114	0.966649	0.0495798	0.00213679033567488	13.2419669543992
P63259	Actg1	Actin, cytoplasmic 2	43230.69921875	54137	42634.69921875	54721.19921875	43530.8984375	43588.3984375	48496.8984375	53554.1015625	50063.80078125	38548.19921875	45321.1015625	49581.30078125	57106.80078125	45387.1015625	55518.8984375	-0.0380643	7.18709	0.725467	0.853273	-0.139382	0.0302402	7.18709	0.780277	0.862931	0.107751	0.141889	7.18709	0.190493	0.336386	0.720121	0.202602240005865	7.18709256821207	0.078280708858339	0.329350179724056	1.10634525031256	0.111649	7.18709	0.302917	0.68555	0.518676	0.179954	7.18709	0.0968962	0.374164	1.01369	-0.0683037576075032	7.18709256821207
Q4KM87	Actl6a	Actin-like 6A	49957.6015625	51528.8984375	49567.1015625	49020.8984375	47513	51154.19921875	50393.8984375	51306	49833	52186	45817.8984375	51196.30078125	49494.5	54797.1015625	48878.80078125	0.0136836	7.24006	0.816138	0.901412	0.0882363	-0.0197458	7.24006	0.737192	0.833209	-0.132419	0.0270281	7.24006	0.645939	0.781845	0.189809	0.0477825029573436	7.24005875836762	0.67787407728845	0.902290941280587	0.168850973710915	0.0467739	7.24006	0.426546	0.779173	0.370034	0.0133445	7.24006	0.820641	0.944094	0.0858469	0.0334302374309928	7.24005875836762
Q9Z1P2	Actn1	Alpha-actinin-1	624237	604859	583851	632850	631946	636497	527967	583876	607219	681236	589255	608122	545971	600889	570751	0.082355	10.8245	0.143416	0.27817	0.843402	0.0810723	10.8245	0.149753	0.268308	0.824624	-0.0546525	10.8245	0.331537	0.49711	-0.479468	-0.0501937657339432	10.8244826604819	0.6622404620532	0.896347074328923	-0.178984287930684	-0.135725	10.8245	0.0159039	0.122267	-1.7985	-0.137007	10.8245	0.0149376	0.121464	-1.82572	0.00128394831584818	10.8244826604819
Q9QXQ0;A0A0G2K013;A0A0G2K5U9	Actn4	Alpha-actinin-4	1780240	1825300	1814220	1815780	1820950	1784550	1729790	1737430	1864110	1842310	1733380	1742670	1772310	1820260	1721600	0.00409632	12.3941	0.915091	0.963566	0.0385358	0.0131544	12.3941	0.73205	0.829773	0.135459	-0.00136377	12.3941	0.971687	0.986244	-0.0124738	-0.000406478161159531	12.3941066722487	0.997179074208058	0.998249852367506	-0.00122684373758267	-0.0145182	12.3941	0.705506	0.916942	-0.151499	-0.00546009	12.3941	0.886986	0.966616	-0.0520833	-0.0090589594990643	12.3941066722487
Q5M9F7	Actr10	ARP10 actin-related protein 10 homolog (S. cerevisiae)	12917.599609375	12670.5	13341	12426.400390625	12319.400390625	11735.7001953125	12075.400390625	11475.400390625	13310.099609375	12323.099609375	14337.599609375	12345.2001953125	12981.7001953125	11894.400390625	11911.2001953125	0.033864	5.23906	0.702895	0.834639	0.153109	-0.0809024	5.23906	0.36199	0.515937	-0.441304	-0.0564312	5.23906	0.52492	0.682584	-0.279907	-0.0534884293705775	5.23905466958405	0.643160964837436	0.896347074328923	-0.191680321955727	0.0244712	5.23906	0.783036	0.943193	0.106218	-0.0902952	5.23906	0.30892	0.672703	-0.510155	0.114763822094785	5.23905466958405
P85515	Actr1a	Alpha-centractin	135357	146057	154534	155750	147915	156083	145027	142586	136746	144839	141845	140092	140026	142303	132668	0.00117458	8.76174	0.979654	0.989347	0.00892737	0.0900385	8.76174	0.050167	0.113522	1.29958	-0.0156636	8.76174	0.733392	0.844291	-0.134664	-0.0425953832010727	8.76174445113325	0.710958487352881	0.906432126266507	-0.148155756850977	-0.105702	8.76174	0.0214998	0.149561	-1.66757	-0.0168382	8.76174	0.714229	0.908555	-0.146162	-0.088864001602845	8.76174445113325
B2RYJ7	Actr1b	ARP1 actin-related protein 1 homolog B	40218.8984375	41432.19921875	39508.6015625	39684.19921875	40438.6015625	38631.1015625	37520.6015625	40514.6015625	39693.5	40278.3984375	38067	39196.1015625	39816	36983.8984375	40129.80078125	-0.0125417	6.89384	0.819859	0.904133	-0.0862606	-0.0164243	6.89384	0.765463	0.853243	-0.116076	-0.0190526	6.89384	0.729297	0.841395	-0.137096	-0.0231104824371287	6.89383942100631	0.840872758673977	0.947435578572464	-0.0752697169090474	-0.00262838	6.89384	0.96209	0.986961	-0.0167843	-0.00651092	6.89384	0.905988	0.970505	-0.0428778	0.0038846515120696	6.89383942100631
Q5M7U6	Actr2	Actin-related protein 2	209703	213832	223954	215760	217077	221518	208410	210457	217582	220099	208589	205736	209494	213126	193476	0.00215474	9.32258	0.958548	0.979175	0.018386	0.0283848	9.32258	0.493196	0.647172	0.30698	-0.00206433	9.32258	0.960303	0.980518	-0.0175919	-0.0436354366542604	9.32258363774255	0.704187085491178	0.90533506696515	-0.152311943979478	-0.0304492	9.32258	0.462309	0.80338	-0.335068	-0.00421907	9.32258	0.918914	0.976091	-0.0367249	-0.026229323727292	9.32258363774255
A0A0G2K1C0;Q4V7C7	Actr3	Actin-related protein 3	656574	630916	676037	647682	685758	668150	660270	657558	667855	680982	663081	642542	648371	655308	634797	0.0482628	10.9537	0.191972	0.346642	0.716762	0.0407944	10.9537	0.270082	0.422092	0.568504	0.0388698	10.9537	0.293334	0.457399	0.532638	0.00970243156318202	10.9536985646144	0.932710406653054	0.983085293593186	0.0302531775989093	-0.00192457	10.9537	0.958516	0.985893	-0.0184008	-0.00939304	10.9537	0.799552	0.940197	-0.0971534	0.00746827111337422	10.9536985646144
Q6AYS7	Acy1a	Aminoacylase-1A	24157.099609375	27803.30078125	23751.19921875	31378.599609375	28895.5	26643	29525.900390625	27700.19921875	26020.099609375	28059.400390625	28727.19921875	31542.099609375	27275	27225.599609375	31998.400390625	0.253581	6.40154	0.00316869	0.011617	2.49912	0.210973	6.40154	0.0140731	0.0385567	1.85161	0.15915	6.40154	0.0639648	0.143992	1.19406	0.220647940338651	6.40154019428068	0.0554049598057925	0.265212043447727	1.25645135585151	-0.0518228	6.40154	0.546299	0.847683	-0.262569	-0.094431	6.40154	0.271535	0.62797	-0.566175	0.0426105668299584	6.40154019428068
Q920P6	Ada	Adenosine deaminase	469466	474665	507715	489241	485605	467603	478035	468501	487421	454575	474704	458548	494330	481047	461273	-0.0334679	10.488	0.366123	0.549915	-0.436373	0.00366114	10.488	0.921257	0.955649	0.0356194	0.00492897	10.488	0.894122	0.947135	0.048603	0.01312225549355	10.4880328002249	0.909084863163772	0.974787953443149	0.0413955734519022	0.00126783	10.488	0.972708	0.989825	0.0120175	0.0383969	10.488	0.2998	0.663694	0.523168	-0.0371296941552245	10.4880328002249
A0A0G2K562;Q10743	Adam10	Disintegrin and metalloproteinase domain-containing protein 10	40039.3984375	41867.6015625	42829.69921875	40026.19921875	38785.5	39088.19921875	39791.6015625	40662.19921875	41913.8984375	40144.6015625	39791.8984375	37073.19921875	41201.1015625	40015.69921875	40065.8984375	-0.0609027	6.92058	0.222408	0.388333	-0.65285	-0.0683669	6.92058	0.170772	0.296575	-0.767583	-0.00494869	6.92058	0.921196	0.959784	-0.0356481	-0.0121541107397464	6.92057804392176	0.915941475933654	0.978006533856768	-0.0381322746848289	0.0634182	6.92058	0.203905	0.581896	0.690573	0.055954	6.92058	0.262314	0.620221	0.581179	0.00746141912511661	6.92057804392176
E9PTA4	Adam9	ADAM metallopeptidase domain 9	823.317993164063	651.588012695313	1254.96997070313	862.492980957031	751.737976074219	559.161987304688	981.825012207031	734.038024902344	685.731994628906	723.067016601563	750.666015625	1071.68994140625	888.289978027344	1387.40002441406	708.093017578125	-0.0654714	1.36854	0.840209	0.91564	-0.0756127	-0.314426	1.36854	0.330255	0.484031	-0.48115	-0.159199	1.36854	0.622286	0.764152	-0.20601	0.157449564833294	1.36846516822264	0.625980428246912	0.888206010325736	0.203439245123826	0.155227	1.36854	0.631412	0.880947	0.199687	-0.0937277	1.36854	0.772367	0.929967	-0.112176	0.248953631279882	1.36846516822264
D4A0C5	Adamts4	A disintegrin and metalloproteinase with thrombospondin motifs 4	9797.6796875	7001.68994140625	8461.0400390625	9240.41015625	11105.2998046875	10907.2001953125	10066.2998046875	11217	10265	10648.2998046875	11052.5	11036.099609375	10409.7998046875	9750.9697265625	9379.9404296875	0.404974	4.91738	0.00105152	0.00437329	2.97818	0.320091	4.91738	0.0095751	0.027636	2.01886	0.343081	4.91738	0.00549368	0.0178457	2.26014	0.253308452143429	4.91738832543934	0.0373409764352572	0.20283864626355	1.42781432980152	0.0229898	4.91738	0.852443	0.96362	0.0693348	-0.0618925	4.91738	0.616055	0.875122	-0.21038	0.0848825772353312	4.91738832543934
A0A0G2JSM7;Q63028;D3ZZ99	Add1	Adducin 1 (Alpha), isoform CRA_b;Alpha-adducin	228900	212609	229996	194810	198779	193620	216020	221580	205206	191323	198682	203354	213832	212493	211257	-0.146999	9.29692	0.00054177	0.00245441	-3.26619	-0.180641	9.29692	2.13E-05	0.000123048	-4.67079	-0.0401833	9.29692	0.344246	0.51163	-0.463131	-0.0465640320416285	9.2969189761023	0.685359605728396	0.902681192748095	-0.164081495946756	0.140457	9.29692	0.000949165	0.0162609	3.02266	0.106816	9.29692	0.0119454	0.108622	1.9228	0.033643510432924	9.2969189761023
A0A0G2JW28;D3ZCH7;G3V9D7	Add3	Gamma-adducin;Adducin 3 (Gamma), isoform CRA_b;Adducin 3 (Gamma), isoform CRA_a	248376	236540	255427	217857	226938	211908	236776	237131	227656	210803	220424	225550	235926	228007	227708	-0.141203	9.43487	0.000698207	0.00310763	-3.15602	-0.160035	9.43487	0.000121921	0.000591423	-3.91392	-0.0547889	9.43487	0.188263	0.333302	-0.725236	-0.0698919788830731	9.43487097289129	0.543089602711066	0.845891121461037	-0.265128511566485	0.105246	9.43487	0.0115022	0.0979232	1.93922	0.0864145	9.43487	0.037991	0.223627	1.42032	0.018832297297146	9.43487097289129
A0A0G2JZZ0;Q9WVT0	Adgrf5	Adhesion G protein-coupled receptor F5	76369.1015625	80004.3984375	87498.1015625	70178.8984375	68769.296875	63858	78531.703125	79634.203125	78854.296875	67231.6015625	65809.5	67311.5	77984	75895.5	72580.296875	-0.251543	7.80047	5.26E-07	4.68E-06	-6.27923	-0.252876	7.80047	4.57E-07	3.53E-06	-6.33974	-0.0178983	7.80047	0.720992	0.835126	-0.14207	-0.0783037139806237	7.80047024091263	0.495878151710284	0.816380837695646	-0.30462502621321	0.234978	7.80047	2.78E-06	0.000111834	5.55633	0.233645	7.80047	3.16E-06	0.00011632	5.49982	0.0013356989124267	7.80047024091263
Q9ESC1	Adgrl4	Adhesion G protein-coupled receptor L4	6077.93994140625	7491.7099609375	5811.8798828125	6570.259765625	6219.89990234375	7244.25	6257.7998046875	5950.14990234375	6018.93017578125	6868.56982421875	6115.41015625	6654.85986328125	6307.6201171875	6307.68017578125	6282.47998046875	0.0499215	4.27232	0.771001	0.87872	0.112945	0.0602076	4.27232	0.725482	0.82577	0.139373	-0.0667846	4.27232	0.696922	0.81667	-0.156816	-0.00899842128801154	4.27232177825729	0.958794123099088	0.98920727543814	-0.0182746366257211	-0.126992	4.27232	0.458722	0.802053	-0.33845	-0.116706	4.27232	0.495941	0.815427	-0.30457	-0.010286640304105	4.27232177825729
P06757	Adh1	Alcohol dehydrogenase 1	15023.2998046875	14412.2998046875	9234.6298828125	10594.5	10047.900390625	9781.1904296875	11274.5	10918.900390625	10674.7001953125	11071.7998046875	10181.5	14872.400390625	11202.400390625	13566.2998046875	14327.599609375	-0.0682126	5.15433	0.666838	0.809846	-0.17598	-0.336051	5.15433	0.0340881	0.0822067	-1.4674	-0.214487	5.15433	0.175922	0.316086	-0.75468	0.0420481747181578	5.15434094178343	0.794059215519486	0.931358404888088	0.100147109645406	0.121564	5.15433	0.443123	0.787265	0.353475	-0.146274	5.15433	0.355982	0.712746	-0.448572	0.267836538328366	5.15434094178343
Q7TQ90;P12711	Adh4;Adh5	Ac1002;Alcohol dehydrogenase class-3	166446	172788	175303	163861	157460	165025	165395	169687	163184	157080	156028	159983	168645	165047	156849	-0.0895866	8.94986	0.0229773	0.0626811	-1.6387	-0.068316	8.94986	0.0829097	0.17018	-1.08139	-0.0235461	8.94986	0.550074	0.70553	-0.259578	-0.0408303726024509	8.94986237434393	0.722410473799672	0.909104847236988	-0.141215966071589	0.0447699	8.94986	0.25581	0.642411	0.592082	0.0660404	8.94986	0.0937062	0.368331	1.02823	-0.021268179032145	8.94986237434393
A0A0G2JSL8;Q64640;A0A0G2K6X9	Adk	Adenosine kinase	164434	168392	172056	156777	153071	150566	164529	159213	160626	152446	154944	156460	161564	163769	158953	-0.0907741	8.9113	0.0108375	0.0332866	-1.96507	-0.120196	8.9113	0.000742149	0.00302706	-3.12951	-0.0371712	8.9113	0.296746	0.461279	-0.527616	-0.031867321748035	8.91130206803289	0.781587056743017	0.928667206017765	-0.107022641243774	0.0830243	8.9113	0.0197942	0.139883	1.70346	0.0536028	8.9113	0.132454	0.449246	0.877934	0.0294202338959334	8.91130206803289
G3V784	Adpgk	ADP-dependent glucokinase	39743.6015625	38846.8984375	36909.6015625	35600.30078125	33602.1015625	33787.3984375	37037.5	40826.5	33945.1015625	35465.1015625	38168.19921875	41692.6015625	37990.3984375	34256.19921875	39051.6015625	0.0289945	6.80581	0.698802	0.832329	0.155646	-0.153221	6.80581	0.0408844	0.0956862	-1.38844	-0.0242768	6.80581	0.745985	0.854045	-0.12727	-0.0253764372678657	6.80581424817544	0.825517258333981	0.94339517315014	-0.0832738429089201	0.128944	6.80581	0.0853	0.375069	1.06905	-0.0532713	6.80581	0.47708	0.803984	-0.321409	0.182216586103233	6.80581424817544
Q02589	Adprh	[Protein ADP-ribosylarginine] hydrolase	39380.5	39263.30078125	40994.1015625	40522.1015625	42935.30078125	40401.5	40461.8984375	39137.1015625	39740.8984375	41617.6015625	39892.1015625	38653.30078125	39647.6015625	40343.69921875	41524.6015625	0.0377203	6.92375	0.458965	0.632474	0.338221	0.0630095	6.92375	0.215971	0.355792	0.665604	0.0190774	6.92375	0.708085	0.82784	0.149915	0.0509750907981391	6.92374809102373	0.657773123721912	0.896347074328923	0.181923875544342	-0.0439321	6.92375	0.388346	0.753809	-0.410781	-0.0186429	6.92375	0.714453	0.908555	-0.146026	-0.0252903372640862	6.92374809102373
Q9JMB5	Adrm1	Proteasomal ubiquitin receptor ADRM1	41232.6015625	40806.80078125	39653.69921875	47989.5	46993	49075.1015625	47056.69921875	48865	42669.30078125	46769.6015625	46301	47873.69921875	45360.19921875	45322.8984375	48548.8984375	0.243041	7.10376	2.84E-05	0.000173158	4.54678	0.255995	7.10376	1.04E-05	6.41E-05	4.9837	0.210208	7.10376	0.00029364	0.00136191	3.53218	0.222446230171041	7.10376251866149	0.0532664574865816	0.259878851237418	1.27354618523484	-0.0457875	7.10376	0.430017	0.782102	-0.366515	-0.0328333	7.10376	0.571518	0.854994	-0.24297	-0.0129531511629365	7.10376251866149
D3ZW08	Adsl	Adenylosuccinate lyase	8366.5498046875	8484.3603515625	8417.830078125	10293.2998046875	8162.56005859375	9445.2998046875	10871	11413.5	10782.099609375	9605.4697265625	9424.900390625	8992.25	10088.2001953125	11700.2998046875	11476.099609375	0.180367	4.88996	0.0950101	0.201371	1.02223	0.155349	4.88996	0.150443	0.269353	0.822628	0.410661	4.88996	0.000145288	0.000741004	3.83777	0.424947471122796	4.8899646494539	0.000240722340717771	0.00361368389586381	3.61848360228746	0.255312	4.88996	0.0180408	0.132665	1.74374	0.230293	4.88996	0.0329027	0.205601	1.48277	0.0250206760805507	4.8899646494539
D4AEP0	Adss	Adenylosuccinate synthetase isozyme 2	40023.6015625	40079.3984375	44657.6015625	57358.5	57357.80078125	56013.5	51614.30078125	49993	52814.1015625	51485.3984375	54437.19921875	50565.8984375	51688.80078125	50201.80078125	47641.69921875	0.358562	7.24658	1.66E-12	2.77E-11	11.7804	0.465847	7.24658	4.83E-20	1.03E-18	19.3158	0.330683	7.24658	7.39E-11	9.97E-10	10.1315	0.289749700423919	7.24658112219728	0.0118409065998489	0.0888241324051698	1.92661504455244	-0.135164	7.24658	0.00766641	0.0745199	-2.11541	-0.0278785	7.24658	0.582467	0.859538	-0.234729	-0.107286896759269	7.24658112219728
D4AB98	Afap1l1	Actin filament-associated protein 1-like 1	5875.2001953125	6281.06982421875	6139.77001953125	6141.6298828125	5318.1201171875	5784.43994140625	5431.72998046875	6403	4504.85009765625	5458.83984375	4490.2900390625	5078.31982421875	5277.240234375	5667.669921875	6618.2998046875	-0.252175	4.08475	0.185841	0.338463	-0.730858	-0.0728	4.08475	0.702501	0.810111	-0.153353	-0.139647	4.08475	0.46365	0.627179	-0.33381	-0.0298946224533065	4.08474932213064	0.876033409466666	0.96211980944456	-0.0574793307379281	-0.066847	4.08475	0.725912	0.921425	-0.139116	0.112528	4.08475	0.555012	0.849581	0.255697	-0.179374269731823	4.08474932213064
O35889;F1LT10	Afdn	Afadin	32849.80078125	31203.80078125	32052.69921875	34309.19921875	33820.80078125	34912.19921875	34845.6015625	35869	33055.8984375	34981.3984375	36156.1015625	37539.30078125	33459.8984375	33300.1015625	32528	0.208674	6.68142	0.000203702	0.00102133	3.69101	0.113269	6.68142	0.0437701	0.101226	1.35882	0.133331	6.68142	0.0176241	0.0486533	1.75389	0.0749286268514793	6.68141708138352	0.515078086048766	0.828107163691837	0.288126926746381	0.0200624	6.68142	0.721037	0.921425	0.142043	-0.0753429	6.68142	0.179678	0.527862	-0.745505	0.0954053390099725	6.68141708138352
A8IHN8	Ag2	Uncharacterized protein C11orf96 homolog	7113.02978515625	4527.43994140625	5306.580078125	5126.68017578125	4963.6201171875	5731.14013671875	4867.27001953125	5733.740234375	5621.9599609375	5265.4501953125	4674.8701171875	5190.18994140625	5260.33984375	7688.1298828125	5711.919921875	-0.133016	4.05603	0.530245	0.69665	-0.275524	-0.0870901	4.05603	0.681172	0.793086	-0.166743	-0.0414651	4.05603	0.845054	0.919045	-0.0731157	0.165419491318706	4.05603956591865	0.434108335835684	0.774381109635329	0.362401874671133	0.045625	4.05603	0.829746	0.961133	0.081055	0.0915514	4.05603	0.665856	0.885652	0.176619	-0.0459256423824079	4.05603956591865
P30919	Aga	N(4)-(Beta-N-acetylglucosaminyl)-L-asparaginase	119156	127841	117665	151563	133854	150353	145902	152087	154270	146436	142649	142143	149089	155392	146108	0.272946	8.74445	4.1E-08	4.35E-07	7.38735	0.269478	8.74445	6.06E-08	5.59E-07	7.21743	0.332845	8.74445	2.25E-11	3.16E-10	10.647	0.332972457290888	8.74445469115811	0.00380626140620627	0.036856813692921	2.4195013885728	0.063367	8.74445	0.202351	0.581896	0.693894	0.0598989	8.74445	0.228167	0.594125	0.641747	0.00347211563527336	8.74445469115811
F1M9N7;Q4KLH5	Agfg1	Arf-GAP domain and FG repeat-containing protein 1	123978	134946	152507	135414	133966	135241	167960	156665	160156	126423	134776	128183	165348	158577	142633	-0.0473045	8.75865	0.417001	0.596353	-0.379863	-0.0102989	8.75865	0.859787	0.920468	-0.0656093	0.260156	8.75865	8.12E-06	5.38E-05	5.09028	0.210025447569749	8.75865145911117	0.0677686730016378	0.30201759342043	1.16897101832498	0.270455	8.75865	3.51E-06	0.000129212	5.45417	0.30746	8.75865	1.35E-07	6.73E-06	6.86891	-0.0370064883374121	8.75865145911117
A0A0G2K7G2	Agfg2	ArfGAP with FG repeats 2	54362.6015625	51381.5	52021.19921875	45208.6015625	46426.3984375	43609.8984375	54788.3984375	58350.1015625	51896.1015625	45830.30078125	41480.1015625	49543.19921875	53092.1015625	55468.1015625	55762.8984375	-0.173493	7.25268	0.00649407	0.0217641	-2.18748	-0.20972	7.25268	0.00100319	0.00396434	-2.99862	0.0876195	7.25268	0.169054	0.307008	0.771975	0.0868157611022742	7.25268074766148	0.45039432351328	0.784616874960563	0.346407091696662	0.29734	7.25268	3.13E-06	0.000118333	5.50514	0.261112	7.25268	4.22E-05	0.00120244	4.37487	0.0362321321019015	7.25268074766148
D3Z9L0	Agk	Acylglycerol kinase	9297.6396484375	8120.68994140625	8893.5595703125	9019.3896484375	10119.2001953125	8684.849609375	8429.0498046875	7994.5498046875	7812.10009765625	8825.33984375	8881.009765625	8806.48046875	7898.7998046875	8330.25	9177.5400390625	0.042187	4.70993	0.735121	0.858061	0.133641	0.093231	4.70993	0.454307	0.609829	0.342651	-0.0960733	4.70993	0.440839	0.606753	-0.35572	-0.0218961430083032	4.70993426829276	0.85923499472286	0.952328170210527	-0.0658880434397487	-0.189304	4.70993	0.128754	0.460581	-0.890238	-0.13826	4.70993	0.267278	0.623315	-0.573037	-0.0510432960868212	4.70993426829276
F1LRP7;Q9QZ81	Ago2	Protein argonaute-2	21853.900390625	21506.69921875	19566.80078125	20948.099609375	21612.5	22214.099609375	22438.5	22265	20782	21146	21417.30078125	20545.099609375	21256.099609375	20791	24274.5	0.0346877	6.01829	0.648022	0.796142	0.18841	0.0540811	6.01829	0.476458	0.631874	0.321975	0.0795484	6.01829	0.294889	0.458978	0.530341	0.103947459148061	6.0182948499716	0.366921920582847	0.728481498422683	0.435426341926815	0.0254673	6.01829	0.737475	0.929154	0.132253	0.0448607	6.01829	0.554757	0.849581	0.255897	-0.019395283892389	6.0182948499716
P10760	Ahcy	Adenosylhomocysteinase	390285	377713	394831	392001	395873	409825	401399	405322	401253	386106	382905	378464	399025	405973	381450	0.012177	10.2111	0.733808	0.857835	0.134417	0.0556323	10.2111	0.120243	0.225878	0.91994	0.0775848	10.2111	0.0302484	0.0769712	1.5193	0.0570019571901216	10.2111346420995	0.619864210842066	0.88789866109049	0.207703437825711	0.0219525	10.2111	0.5398	0.845408	0.267767	0.0654078	10.2111	0.0677382	0.309643	1.16917	-0.043456761693964	10.2111346420995
A0A140TAI8;B5DFN2	Ahcyl1	S-adenosylhomocysteine hydrolase-like protein 1	23186.900390625	23839.900390625	21580.80078125	22605.5	22030.400390625	22186.19921875	22435	21887	20785.30078125	21360.69921875	22654.30078125	22418.30078125	21061.099609375	20179.69921875	23420.099609375	-0.0156792	6.05767	0.827652	0.90702	-0.0821525	-0.0258236	6.05767	0.719783	0.821453	-0.142798	-0.0533903	6.05767	0.458157	0.622241	-0.338985	-0.0572463997096239	6.05766889915704	0.619272247495857	0.88789866109049	-0.208118382334163	-0.0275667	6.05767	0.701832	0.916104	-0.153767	-0.0377111	6.05767	0.600387	0.864187	-0.221568	0.0101453807761759	6.05766889915704
A0A0G2JU96;A0A0G2JUA5	Ahnak	AHNAK nucleoprotein	475894	434302	447022	368250	384492	353246	409170	425829	425815	367976	366386	389830	420468	429219	422762	-0.240509	10.2632	4.54E-08	4.8E-07	-7.34256	-0.282892	10.2632	1.27E-10	1.54E-09	-9.89549	-0.0840146	10.2632	0.0559749	0.130227	-1.25201	-0.0651694909919941	10.2632228885214	0.570630058873616	0.860694684519835	-0.243645354902731	0.198877	10.2632	6.11E-06	0.000204123	5.21361	0.156494	10.2632	0.000372052	0.00773685	3.4294	0.0423840967079518	10.2632228885214
B0BN63	Ahsa1	Activator of Hsp90 ATPase activity 1	45495.30078125	48676.8984375	48223.1015625	49383.3984375	47945.30078125	49773.19921875	45292.19921875	44176.69921875	44793.30078125	47439.30078125	48815	46545.30078125	48041.19921875	45964.30078125	45934.3984375	0.0354189	7.14849	0.455928	0.629662	0.341104	0.0598748	7.14849	0.207442	0.345117	0.683103	-0.0621927	7.14849	0.190535	0.336386	-0.720026	0.00312882062821962	7.14848813222886	0.978368282384134	0.993159140166962	0.00949763508954362	-0.122068	7.14849	0.0101855	0.09098	-1.99202	-0.0976116	7.14849	0.0399253	0.23073	-1.39875	-0.0244584542178963	7.14848813222886
F1LRC2;P55009	Aif1	Allograft inflammatory factor 1	65108.80078125	63808.19921875	55645.6015625	52378.5	50091.8984375	56198.8984375	42941	46783.3984375	50448.6015625	57838.69921875	51754.69921875	50739.80078125	42904.1015625	48575.69921875	47659.6015625	-0.172679	7.2961	0.0224403	0.0614807	-1.64897	-0.205984	7.2961	0.00647377	0.0197707	-2.18884	-0.375451	7.2961	7.14E-07	5.83E-06	-6.14613	-0.380159031211723	7.29609544453338	0.00096414349378576	0.0114837185151853	-3.01585832509959	-0.169467	7.2961	0.0251144	0.164671	-1.60008	-0.202772	7.2961	0.0073729	0.0773596	-2.13236	0.0333036775546251	7.29609544453338
A0A0G2K7K2;Q9JM53	Aifm1	Apoptosis-inducing factor 1, mitochondrial	44095.80078125	47817.3984375	45401	38755.19921875	35553.6015625	36463.1015625	35224.3984375	34498.80078125	36914	37015.30078125	36216.30078125	37736.8984375	35327.19921875	36242.30078125	33700.30078125	-0.27592	6.84032	3.28E-07	3.05E-06	-6.4838	-0.297355	6.84032	3.74E-08	3.5E-07	-7.42677	-0.342438	6.84032	2.38E-10	3.02E-09	-9.62286	-0.355528986274859	6.84031939178441	0.0020256069107548	0.0218679350322763	-2.69344482997951	-0.0450829	6.84032	0.404233	0.763617	-0.393369	-0.0665182	6.84032	0.218396	0.582619	-0.660755	0.0214394751330787	6.84031939178441
Q4G079	Aimp1	Aminoacyl tRNA synthetase complex-interacting multifunctional protein 1	51657.69921875	53446	54212.3984375	58893.30078125	63666.6015625	60268.69921875	60413.1015625	58634.80078125	63906	62597.30078125	63191	59274.30078125	62916.69921875	57516.8984375	58340.6015625	0.247402	7.48043	1.45E-06	1.16E-05	5.83838	0.211652	7.48043	3.75E-05	0.000205162	4.42571	0.222065	7.48043	1.53E-05	9.71E-05	4.8163	0.194444585636483	7.48042681766657	0.0910031399635982	0.363582623760077	1.0409436225653	0.0104127	7.48043	0.839309	0.963573	0.0760781	-0.0253376	7.48043	0.621497	0.875471	-0.206561	0.0357488380528452	7.48042681766657
Q32PX2;A0A0U1RRR6	Aimp2	Aminoacyl tRNA synthase complex-interacting multifunctional protein 2	27716.5	30220.80078125	25172.099609375	30951.900390625	32759.69921875	32926.69921875	32201.30078125	30226.69921875	31670.599609375	31408.30078125	33806.6015625	31958	32665.30078125	27919.400390625	32820.19921875	0.255947	6.54414	0.000704766	0.00312586	3.15196	0.22985	6.54414	0.00234528	0.00812838	2.62981	0.200835	6.54414	0.00784489	0.024571	2.10541	0.196287078481334	6.54413872365435	0.0882675241086739	0.35880459669837	1.05419905513942	-0.0290144	6.54414	0.700821	0.916013	-0.154393	-0.0551118	6.54414	0.465428	0.793048	-0.332147	0.026096834216116	6.54413872365435
A0A0G2JSG6;P29410	Ak2	Adenylate kinase 2, mitochondrial	156162	157566	135510	125785	113259	127200	115372	122563	122424	124910	124435	128448	118468	122410	125773	-0.219331	8.59071	0.000221235	0.0011027	-3.65515	-0.282753	8.59071	1.94E-06	1.35E-05	-5.71283	-0.296361	8.59071	6.09E-07	5.01E-06	-6.21571	-0.265590664505829	8.5907074378846	0.0209375091913781	0.135506277598281	-1.67907498496767	-0.0136074	8.59071	0.818756	0.955567	-0.0868455	-0.07703	8.59071	0.194481	0.547551	-0.711122	0.0634201853577601	8.5907074378846
Q6P2A5;P29411	Ak3	GTP:AMP phosphotransferase AK3, mitochondrial	28115	24141.19921875	26654.19921875	23964.19921875	24720.900390625	25215.19921875	22622.69921875	24413.80078125	22923.80078125	23798.30078125	23496.69921875	22744.19921875	21792.900390625	23409.19921875	22578.30078125	-0.140938	6.17789	0.0354824	0.0890395	-1.44999	-0.0817765	6.17789	0.222334	0.363189	-0.652993	-0.151076	6.17789	0.0241967	0.0639447	-1.61624	-0.191310044952264	6.17789146050475	0.0967566545171726	0.372491096373394	-1.01431915632762	-0.0692991	6.17789	0.301267	0.68487	-0.521048	-0.010138	6.17789	0.880041	0.964917	-0.0554971	-0.0591623222839975	6.17789146050475
Q5QD51	Akap12	A-kinase anchor protein 12	130441	153683	153976	147898	158110	156329	247660	232778	222629	139214	146635	158092	244498	218458	217542	0.051257	9.09876	0.420778	0.599169	0.375947	0.0912597	9.09876	0.151755	0.270938	0.818856	0.705627	9.09876	2.67E-28	1.28E-26	27.573	0.663829018927844	9.0987617852595	8.86884975637187E-09	3.8136053952399E-07	8.05213270224869	0.614367	9.09876	6.78E-22	1.56E-19	21.1685	0.65437	9.09876	1.34E-24	3.41E-22	23.872	-0.0400046366946157	9.0987617852595
F1LPQ9;Q5U301	Akap2	A-kinase anchor protein 2	215621	218262	236681	194240	186250	190045	223891	232414	225387	188214	184044	185176	230099	230479	213992	-0.234772	9.30704	7.26E-09	8.38E-08	-8.13879	-0.219888	9.30704	6.01E-08	5.57E-07	-7.22097	0.0468287	9.30704	0.248229	0.411558	0.605147	0.036899241606593	9.30703527023056	0.748159257664197	0.919438469854011	0.126005945768118	0.266716	9.30704	5E-11	4.09E-09	10.3014	0.281601	9.30704	4E-12	4.23E-10	11.3975	-0.0148844965239867	9.30703527023056
Q63014	Akap8	A-kinase anchor protein 8	4542.0400390625	4592.0498046875	4703.22021484375	6762.47021484375	5971.740234375	6383.4501953125	6218.14013671875	6379.52001953125	6470.240234375	5828.31982421875	7208.72998046875	6579.43994140625	7092.64013671875	6273.60009765625	6225.8701171875	0.534646	4.197	0.00145779	0.00584688	2.8363	0.479017	4.197	0.0043297	0.0136834	2.36354	0.485201	4.197	0.00385543	0.0130765	2.41393	0.52969788411052	4.19701345229338	0.00176625866323109	0.0193982607299449	2.75294569498954	0.00618436	4.197	0.970882	0.989825	0.0128335	-0.049445	4.197	0.76802	0.928417	-0.114628	0.0556295839481277	4.19701345229338
P51635	Akr1a1	Alcohol dehydrogenase [NADP(+)]	521107	500100	515434	466497	477117	480920	501233	503151	493238	451446	463046	471270	504837	500249	480659	-0.117772	10.5235	0.0011639	0.00480131	-2.93409	-0.09644	10.5235	0.00782538	0.0232743	-2.10649	-0.0145651	10.5235	0.687915	0.809856	-0.162465	-0.0206730921038152	10.5235069275121	0.857224991143107	0.951526533744329	-0.0669051762240762	0.0818748	10.5235	0.0239535	0.159921	1.62063	0.103206	10.5235	0.00442731	0.053742	2.35386	-0.0213318314967599	10.5235069275121
P07943	Akr1b1	Aldose reductase	565382	570517	585142	659304	647397	650890	612838	598714	596101	621769	643485	635029	609811	607645	595847	0.174338	10.8516	1.02E-07	1.02E-06	6.99226	0.198669	10.8516	1.31E-09	1.47E-08	8.88224	0.093508	10.8516	0.00429241	0.0143476	2.3673	0.103532037682836	10.8516251173314	0.367618620953104	0.728481498422683	0.434602498449248	-0.105161	10.8516	0.00131876	0.0211753	-2.87983	-0.0808301	10.8516	0.0135562	0.11541	-1.86786	-0.0243316674623368	10.8516251173314
Q5RJP0	Akr1b7	Aldose reductase-related protein 1	24606.5	20880.900390625	13289.7998046875	69640.8984375	65204	63636.69921875	70070.203125	76995.203125	76131.8984375	58750	57790.19921875	65796.796875	74645.703125	76653.5	77349.796875	1.66198	7.4875	1.54E-34	1.03E-32	33.8117	1.76513	7.4875	1.64E-38	1.04E-36	37.7856	1.94454	7.4875	7.34E-46	7.16E-44	45.1341	1.9850269147797	7.4875079101167	6.27630012966599E-48	2.6538289048271E-45	47.2022962968344	0.179409	7.4875	0.174408	0.544246	0.758434	0.28256	7.4875	0.0325155	0.204695	1.48791	-0.103151148797477	7.4875079101167
G3V786;A0A0G2JT64	Akr1b8	Aldo-keto reductase family 1 member B10	226958	263618	178660	661172	585402	598611	673066	681011	677329	541882	558796	572554	652320	665353	715784	1.35186	10.6976	4.27E-51	6.77E-49	50.3697	1.47401	10.6976	4.89E-60	6.89E-58	59.311	1.62285	10.6976	8.46E-72	1.79E-69	71.0729	1.63028259607959	10.6975735678112	1.55230524231911E-43	5.62599771394799E-41	42.8090228758482	0.148841	10.6976	0.0920618	0.392539	1.03592	0.270997	10.6976	0.00217205	0.0326358	2.66313	-0.122156401605893	10.6975735678112
P23457	Akr1c9	3-alpha-hydroxysteroid dehydrogenase	13327.099609375	13670.2001953125	12946.2998046875	8890.419921875	8452.4697265625	7854.56005859375	9049.73046875	7483.169921875	9139.9296875	8540.1904296875	8813.4599609375	9485.4296875	9497.150390625	10862.5	9826.490234375	-0.542335	4.89076	6.94E-07	6.09E-06	-6.15866	-0.652551	4.89076	2.47E-09	2.68E-08	-8.60698	-0.615946	4.89076	1.79E-08	1.81E-07	-7.7481	-0.376354247423743	4.89074523875806	0.00112944617182244	0.0132657636014515	-2.94713446225362	0.0366048	4.89076	0.73769	0.929154	0.132126	-0.0736113	4.89076	0.500169	0.817608	-0.300884	0.110217094776141	4.89074523875806
D3ZF77	Akr1cl	Aldo-keto reductase family 1, member C-like	648776	652738	737091	601385	602898	585969	677379	642103	624633	522131	593099	578964	677810	634830	598598	-0.235054	10.8785	1.27E-05	8.31E-05	-4.89489	-0.174024	10.8785	0.00122857	0.00472026	-2.9106	-0.0451874	10.8785	0.401186	0.567341	-0.396654	-0.0646201024170657	10.8785140571523	0.573864980209573	0.862661955293451	-0.241190277023015	0.128837	10.8785	0.0167021	0.1272	1.77723	0.189867	10.8785	0.000421658	0.00869713	3.37504	-0.0610306542510464	10.8785140571523
Q8CG45;A0A0G2K3V2;A0A0A0MXY9	Akr7a2	Aflatoxin B1 aldehyde reductase member 2	16312.7998046875	17093.30078125	18549.599609375	15207.400390625	14015	17355.099609375	14380.2001953125	15494	14426.900390625	15675.7998046875	13288.7001953125	12436	14529.2001953125	16175.599609375	13326.7998046875	-0.295911	5.51781	0.00321625	0.0117574	-2.49265	-0.143855	5.51781	0.151735	0.270938	-0.818914	-0.206609	5.51781	0.0395686	0.0968971	-1.40265	-0.21059986449242	5.51780010017174	0.0678557462552799	0.30201759342043	-1.16841336891375	-0.0627543	5.51781	0.531949	0.842976	-0.27413	0.0893025	5.51781	0.373845	0.724183	0.427308	-0.152056276594635	5.51780010017174
P06214	Alad	Delta-aminolevulinic acid dehydratase	42867.1015625	47527	46994.3984375	41977	39592.30078125	42625.8984375	41254.1015625	42907.1015625	41787.30078125	41177	39741.3984375	38727.6015625	43174.8984375	40605.19921875	40118.69921875	-0.16797	6.98525	0.00211719	0.00810151	-2.67424	-0.132552	6.98525	0.0152788	0.041383	-1.81591	-0.102538	6.98525	0.0605732	0.138695	-1.21772	-0.120834354256661	6.98524505137263	0.293623641581469	0.660978863080912	-0.532208979426893	0.0300135	6.98525	0.582971	0.865417	0.234353	0.0654311	6.98525	0.231288	0.597428	0.635847	-0.0354179330508846	6.98524505137263
P02770;A0A0G2JSH5	Alb	Serum albumin	173799	205509	169562	158041	127395	149465	138427	136215	149838	151404	151736	143554	136545	137057	144671	-0.266526	8.83368	0.000183887	0.000931181	-3.73545	-0.323747	8.83368	5.58E-06	3.62E-05	-5.25315	-0.348973	8.83368	9.85E-07	7.83E-06	-6.00654	-0.364107374548495	8.83368048782408	0.00155677403571187	0.017450493785389	-2.80777442029328	-0.0252253	8.83368	0.723228	0.921425	-0.140725	-0.0824463	8.83368	0.247048	0.60772	-0.607219	0.0572230267208596	8.83368048782408
O35112	Alcam	CD166 antigen	7343.60986328125	7548.39013671875	6337.580078125	5888.02978515625	7657.7099609375	7739.669921875	6279.509765625	5996.85009765625	6268.4599609375	8555.4697265625	7114.06005859375	7414.509765625	6261.25	6026.06982421875	6502.77978515625	0.151331	4.3704	0.393566	0.574498	0.404982	0.0165733	4.3704	0.92582	0.959123	0.0334733	-0.173554	4.3704	0.328031	0.494276	-0.484085	-0.148602082175374	4.37040840274483	0.405999351784114	0.753601418131658	-0.391474659813956	-0.190127	4.3704	0.283958	0.668139	-0.546746	-0.324885	4.3704	0.067222	0.308953	-1.17249	0.134758491615241	4.37040840274483
Q3T1L0	Aldh16a1	Aldehyde dehydrogenase family 16 member A1	26958.5	29611.900390625	29823.30078125	32310	28995	28447.30078125	27277.900390625	28790.69921875	30796	29072.400390625	28612.400390625	29048.19921875	30174.80078125	29712.19921875	27457.900390625	0.0373721	6.45568	0.569313	0.729468	0.244649	0.0677237	6.45568	0.302338	0.457338	0.519508	0.030563	6.45568	0.641698	0.780514	0.192669	0.0439375540760905	6.45568063353267	0.702770789808782	0.905040352154762	0.153186297957187	-0.0371607	6.45568	0.571493	0.862144	-0.242989	-0.00680913	6.45568	0.917573	0.976091	-0.0373594	-0.0303485994409189	6.45568063353267
Q8K4D8;A0A0G2JUS6	Aldh1a3	Aldehyde dehydrogenase family 1 member A3	53027.3984375	56445.3984375	52723.3984375	54937.8984375	55349	55444.8984375	50383.3984375	50435.30078125	50676.5	55025.19921875	51001	54869.3984375	50167.1015625	50233	49343.8984375	0.019727	7.30979	0.684394	0.826027	0.164694	0.0437373	7.30979	0.367339	0.520995	0.434934	-0.07614	7.30979	0.116634	0.231897	-0.933174	-0.0873568020251698	7.30978798900503	0.447591694345583	0.784616874960563	-0.349117980976013	-0.119877	7.30979	0.0134962	0.109743	-1.86979	-0.095867	7.30979	0.0482091	0.258357	-1.31687	-0.0240092612487133	7.30978798900503
D3ZTP0	Aldh1l2	10-formyltetrahydrofolate dehydrogenase	19764.400390625	24248.400390625	22858.69921875	11101.5	8555.849609375	9673.1396484375	10911.2001953125	9841.83984375	10794.2001953125	10906.599609375	9552.259765625	10355.7998046875	11096.2001953125	11565	10200	-1.08583	5.26126	4.21E-25	1.67E-23	-24.3753	-1.17636	5.26126	4.56E-29	1.7E-27	-28.3409	-1.06119	5.26126	4.5E-24	1.63E-22	-23.3464	-0.996911274742033	5.26123642932639	1.07629129791099E-17	1.13772959283341E-15	-16.9680701710916	0.115171	5.26126	0.268181	0.649931	0.571573	0.0246413	5.26126	0.812977	0.943397	0.0899219	0.0905318556747171	5.26123642932639
P11884;F1LN88	Aldh2	Aldehyde dehydrogenase, mitochondrial	608079	584969	543285	337968	329860	368440	319480	320648	359105	347839	342417	334500	321151	354904	328130	-0.730145	10.1839	2.84E-38	2.25E-36	-37.5467	-0.732215	10.1839	1.77E-38	1.09E-36	-37.7522	-0.775532	10.1839	6.68E-43	5.47E-41	-42.175	-0.762634611337093	10.183877477609	4.13797446498531E-11	2.49953362325422E-09	-10.3832121936486	-0.0433177	10.1839	0.440514	0.786722	-0.35604	-0.0453871	10.1839	0.418995	0.758196	-0.377791	0.00206931859986493	10.183877477609
G3V9W6;A0A0G2JY43;P30839	Aldh3a2	Aldehyde dehydrogenase;Fatty aldehyde dehydrogenase	247318	250089	238570	170570	160958	174220	168032	171738	175342	172304	172280	171754	172939	175468	170513	-0.480315	9.12982	5.86E-33	3.54E-31	-32.2322	-0.528683	9.12982	1.57E-39	1.02E-37	-38.8049	-0.492567	9.12982	1.45E-34	8.95E-33	-33.8396	-0.47636526643576	9.12981865308721	3.53732286841171E-05	0.000706398790861557	-4.45132529823724	0.0361165	9.12982	0.367712	0.742381	0.434492	-0.0122518	9.12982	0.759956	0.924614	-0.119211	0.0483682352517931	9.12981865308721
A0A0G2JVM0;A0A0G2K9I7;A0A0G2JUB9;P0C2X9;A0A0G2JUT5	Aldh4a1	Delta-1-pyrroline-5-carboxylate dehydrogenase, mitochondrial	41748.5	34669.3984375	37665.6015625	18996.900390625	20686.900390625	21245.19921875	19520.5	19905.80078125	21764.19921875	19981.80078125	20424.400390625	19406.099609375	18973.5	23373.19921875	19161.19921875	-0.90075	6.16329	6.55E-26	2.82E-24	-25.184	-0.892057	6.16329	1.88E-25	5.61E-24	-24.7263	-0.876737	6.16329	1.18E-24	4.48E-23	-23.9272	-0.863892044270628	6.16328296470307	9.29343479023151E-14	7.36795126963042E-12	-13.031823744053	0.0153199	6.16329	0.857229	0.96362	0.0669032	0.024013	6.16329	0.777808	0.931495	0.109128	-0.00869605293153882	6.16328296470307
G3V945;P51650	Aldh5a1	Aldehyde dehydrogenase family 5, subfamily A1;Succinate-semialdehyde dehydrogenase, mitochondrial	2544.2900390625	2933.46997070313	2686.55004882813	1779.18005371094	1021.10998535156	1961.55004882813	1654.2900390625	1740.52001953125	1414.41003417969	1892.71997070313	1995.56994628906	2051.60009765625	1791.30004882813	1964.71997070313	1542.9599609375	-0.427471	2.54078	0.0902588	0.192912	-1.04451	-0.764811	2.54078	0.00254268	0.00869378	-2.59471	-0.740437	2.54078	0.00346601	0.0119799	-2.46017	-0.596272245013527	2.5407087474556	0.0178676308352631	0.120281789721709	-1.74793302910508	0.0243733	2.54078	0.923984	0.981461	0.0343356	-0.312966	2.54078	0.215324	0.58007	-0.666907	0.337339154263639	2.5407087474556
G3V7J0;Q02253	Aldh6a1	Aldehyde dehydrogenase family 6, subfamily A1, isoform CRA_b;Methylmalonate-semialdehyde dehydrogenase [acylating], mitochondrial	328205	331684	317879	161538	157347	159912	167497	162822	171303	172541	174317	175716	169391	172268	174521	-0.872766	9.23062	8.35E-118	7.06E-115	-117.078	-1.01758	9.23062	1.4E-158	1.19E-155	-157.853	-0.94074	9.23062	3.2E-136	2.71E-133	-135.495	-0.893622678606778	9.23061371991106	1.20545665401657E-14	1.05456673491036E-12	-13.9188484014291	0.0768441	9.23062	0.040893	0.228012	1.38835	-0.0679738	9.23062	0.0704712	0.316434	-1.15199	0.144814961192178	9.23061371991106
Q64057	Aldh7a1	Alpha-aminoadipic semialdehyde dehydrogenase	386674	373524	378773	278651	267216	279471	280293	281136	285226	274101	285838	275189	277864	288700	277657	-0.416574	9.81543	4.26E-31	2.35E-29	-30.3707	-0.452	9.81543	2.74E-36	1.48E-34	-35.5626	-0.405496	9.81543	1.47E-29	7.78E-28	-28.8322	-0.404086776794636	9.81542763133666	0.000446732771211512	0.00602414293409406	-3.3499521875902	0.0465034	9.81543	0.194832	0.576766	0.71034	0.0110777	9.81543	0.757474	0.924614	0.120632	0.0354276973369691	9.81542763133666
A0A0G2JSI1;Q9JLJ3	Aldh9a1	4-trimethylaminobutyraldehyde dehydrogenase	406659	413068	407803	363365	356487	354380	355511	343539	351055	360252	358401	360907	346638	360062	355650	-0.154042	10.1071	4.87E-06	3.52E-05	-5.31254	-0.179814	10.1071	9.58E-08	8.65E-07	-7.01865	-0.202813	10.1071	1.79E-09	2.09E-08	-8.74824	-0.180384332245399	10.1071099228732	0.116578151556586	0.420909851563971	-0.933382835061685	-0.0229993	10.1071	0.494981	0.827757	-0.305412	-0.0487712	10.1071	0.147865	0.479711	-0.830134	0.025771666877722	10.1071099228732
P05065;Q6AY07	Aldoa;Aldoart2	Fructose-bisphosphate aldolase A;Fructose-bisphosphate aldolase	567237	607832	570891	1026110	969183	988676	908579	879683	926550	897112	926925	923734	926135	940108	901874	0.685408	11.3472	7.29E-71	1.85E-68	70.1372	0.78572	11.3472	2.83E-92	7.17E-90	91.5488	0.659091	11.3472	1.04E-65	2.03E-63	64.9832	0.692749535631075	11.3472010334252	1.96613835641978E-09	9.41149624573016E-08	8.70638592428851	-0.126629	11.3472	0.000955017	0.0162609	-3.01999	-0.0263161	11.3472	0.492329	0.812813	-0.307744	-0.100313751287808	11.3472010334252
Q66HT1;P00884	Aldob	Fructose-bisphosphate aldolase;Fructose-bisphosphate aldolase B	80622.796875	82225.203125	78124	44612.19921875	38723.19921875	42177.8984375	45545.5	43824.69921875	50653.69921875	44730.69921875	43823	44633.6015625	49062.3984375	55775.69921875	48955.5	-0.824301	7.31389	1.57E-38	1.37E-36	-37.8048	-0.928734	7.31389	2.85E-48	2.78E-46	-47.5455	-0.761294	7.31389	3.5E-33	2.02E-31	-32.4555	-0.620297972989054	7.31388376697233	7.69916439207972E-08	2.75109578347975E-06	-7.11355640724327	0.16744	7.31389	0.00803289	0.0771949	2.09513	0.0630071	7.31389	0.318442	0.682211	0.496969	0.104435342422879	7.31388376697233
G3V6U3	Alg2	ALG2, alpha-1,3/1,6-mannosyltransferase	2800.90991210938	2423.51000976563	2384.38989257813	2024.76000976563	2692.53002929688	1973.85998535156	2198.93994140625	2322.9599609375	2380.78002929688	2450.2099609375	2367.76000976563	2530.94995117188	2339.2099609375	2003.22998046875	2518.59008789063	-0.0193396	2.83161	0.929289	0.967818	-0.0318494	-0.173295	2.83161	0.422724	0.580331	-0.373943	-0.118754	2.83161	0.582834	0.730558	-0.234455	-0.121122419142306	2.83162384601277	0.57472104033389	0.862761703743834	-0.240542903207976	0.0545403	2.83161	0.801344	0.948361	0.0961811	-0.0994147	2.83161	0.645803	0.878972	-0.1899	0.153954508649329	2.83162384601277
P20291	Alox5ap	Arachidonate 5-lipoxygenase-activating protein	2822.39990234375	3417.25	2152.1201171875	4152.41015625	2082.27001953125	4872.419921875	2754.71997070313	3127.27001953125	3576.89990234375	4290.18994140625	4411.419921875	2925.48999023438	3339.419921875	4310.16015625	3775.73999023438	0.498752	3.38666	0.0861216	0.184692	1.06489	0.415801	3.38666	0.152239	0.27142	0.817473	0.193079	3.38666	0.505915	0.666065	0.295922	0.471429670656292	3.38669623816513	0.104169836982709	0.393858236103031	0.982258015473378	-0.222721	3.38666	0.442661	0.787265	-0.353929	-0.305673	3.38666	0.292148	0.653606	-0.534397	0.0829539936078666	3.38669623816513
D3ZXH7	Alyref	Aly/REF export factor	61857.30078125	54750.5	52783.69921875	59124.80078125	61866.1015625	61473.3984375	64842.6015625	69026.8984375	68405	58554.6015625	59843.3984375	62527.69921875	69104.1015625	67783	67514	0.125742	7.56052	0.0314704	0.0811385	1.5021	0.119432	7.56052	0.0410356	0.0958529	1.38684	0.277768	7.56052	2.03E-06	1.54E-05	5.69173	0.2983889278823	7.56051799669379	0.00952623016603791	0.0748236716137405	2.02107892958145	0.158337	7.56052	0.00674149	0.0686874	2.17124	0.152026	7.56052	0.00928509	0.0902384	2.03221	0.00631027767389295	7.56051799669379
G3V8F9;P70473;Q7TP08	Amacr	Alpha-methylacyl-CoA racemase	20432.80078125	21041.099609375	16651.900390625	11312	10665.599609375	11684.2998046875	11577.400390625	11333.599609375	12130.900390625	11515.400390625	10851.400390625	12105.400390625	10967.7998046875	11865.400390625	13123.2998046875	-0.723311	5.3066	1.72E-12	2.86E-11	-11.7639	-0.776408	5.3066	3.81E-14	6.09E-13	-13.4186	-0.708954	5.3066	4.62E-12	7.18E-11	-11.3357	-0.665379217876708	5.30658964339549	9.11434852994709E-09	3.85385037007929E-07	-8.04027436814564	0.0674535	5.3066	0.509278	0.834112	0.293045	0.0143572	5.3066	0.88855	0.966649	0.0513183	0.0530970739830178	5.30658964339549
A0A0G2K4D0;A0A0G2K2B9;A0A0G2K1Q7;A0A0G2K1R9;A0A0G2K0J3;O70511;A0A0G2JUJ5	Ank3	Ankyrin-3	9748.650390625	10031.2998046875	10235.099609375	10043.7001953125	8662.2802734375	9362.5400390625	9243.75	10856.7001953125	9071	10113.2001953125	9579.4404296875	10239	8833.0302734375	8815.2197265625	8997.26953125	0.0276715	4.85252	0.79922	0.892129	0.0973338	-0.0840499	4.85252	0.439393	0.595069	-0.357147	-0.0179449	4.85252	0.869159	0.933695	-0.0609006	-0.143373947178124	4.85252480948173	0.214863265694615	0.588169510695294	-0.66783782773704	0.066105	4.85252	0.543167	0.845408	0.265067	-0.0456164	4.85252	0.674854	0.887139	-0.17079	0.1117283445016	4.85252480948173
D4A1J6	Ankfy1	Ankyrin repeat and FYVE domain-containing 1	140132	136667	134224	134524	135779	136802	141193	140702	137419	128550	135474	137683	143756	139155	140667	-0.00195882	8.69454	0.961743	0.98029	-0.0169409	-0.00122409	8.69454	0.976108	0.986608	-0.0105021	0.0511507	8.69454	0.209717	0.360958	0.678366	0.0712909525997917	8.69453916967761	0.535120178262934	0.84061912833007	0.271548672380218	0.0523748	8.69454	0.199016	0.581248	0.701111	0.0531095	8.69454	0.192797	0.54529	0.7149	-0.000733918159752576	8.69453916967761
Q5U313	Ankrd13a	Ankyrin repeat domain 13a	7428.9501953125	6286.64013671875	6760.3798828125	5831.5400390625	5848.60986328125	6970.7998046875	5699.1298828125	6892.60986328125	5113.919921875	5918.7001953125	5271	4777.259765625	5793.7998046875	6338.52001953125	6996.58984375	-0.328129	4.20668	0.0831182	0.17916	-1.0803	-0.121636	4.20668	0.52031	0.670404	-0.283738	-0.186718	4.20668	0.323759	0.490082	-0.489778	-0.0697129464840681	4.20667918030072	0.713781951691119	0.906432126266507	-0.146434437579645	-0.0650821	4.20668	0.73106	0.924575	-0.136047	0.14141	4.20668	0.45506	0.785163	0.341931	-0.206492786872049	4.20667918030072
D4A0B4;E9PTK9;A0A0G2JVW3;A0A0G2K916	Ankrd17;Ankhd1	Ankyrin repeat domain 17;Ankyrin repeat and KH domain-containing 1	1342.42004394531	1018.69000244141	1275.18005371094	1203.17004394531	856.286987304688	1395.81005859375	1339.86999511719	1758.2900390625	861.541015625	1336.35998535156	1500.27001953125	1511.93994140625	1428.61999511719	1507.02001953125	1586.78002929688	0.289495	2.00389	0.302991	0.47953	0.518571	-0.0603748	2.00389	0.83085	0.898111	-0.0804774	0.14728	2.00389	0.600612	0.745476	0.221406	0.34318756901656	2.00399953212555	0.221482815755426	0.596883591261517	0.654659963852219	0.207654	2.00389	0.460314	0.802623	0.336946	-0.142215	2.00389	0.612993	0.874178	-0.212545	0.34986609640596	2.00399953212555
A0A0G2K2G7;D4AC12	Anks1a	Ankyrin repeat and sterile alpha motif domain-containing 1A;Ankyrin repeat and SAM domain containing 1 (Predicted)	1134.65002441406	721.818969726563	1003.72998046875	1232.09997558594	1033.80004882813	1305.47998046875	976.255004882813	1374.90002441406	858.265014648438	1097.16003417969	1075.48999023438	1459.56994628906	1015.83001708984	1239.33996582031	812.219970703125	0.376912	1.71779	0.17842	0.328246	0.748557	0.333172	1.71779	0.234236	0.377785	0.630347	0.18988	1.71779	0.498184	0.658144	0.30261	0.127591567759033	1.71786255118281	0.649138434228414	0.896347074328923	0.18766267637317	-0.143292	1.71779	0.609069	0.87317	-0.215333	-0.187032	1.71779	0.50415	0.822518	-0.29744	0.0437403826523198	1.71786255118281
D3ZF54	Ano10	Anoctamin	3703.65991210938	4283.41015625	4458.9501953125	4815.77001953125	4315.58984375	4859.009765625	4498.58984375	4567.02001953125	3605.17993164063	4458.60986328125	4076.830078125	4518.3701171875	4234.080078125	4459.740234375	4233.0400390625	0.101149	3.70911	0.586729	0.743126	0.231563	0.182261	3.70911	0.327135	0.481731	0.485273	0.0496688	3.70911	0.789756	0.885443	0.102507	0.0834577194856192	3.70911189368884	0.655325382385916	0.896347074328923	0.183543010410021	-0.132593	3.70911	0.47596	0.811908	-0.322429	-0.05148	3.70911	0.78226	0.932692	-0.106649	-0.0811113409839745	3.70911189368884
F1M5Z5;A0A0G2K1M7	Ano6	Anoctamin	6837.31005859375	6919.85986328125	5910.81005859375	6089.10009765625	6156.7001953125	6476.0498046875	5807.330078125	6312.990234375	5307.66015625	6472.25	5972.7900390625	7051.2998046875	6144.9501953125	5974.60009765625	6518.4501953125	0.0183	4.23872	0.915331	0.963566	0.0384219	-0.0590192	4.23872	0.730976	0.829376	-0.136097	-0.152342	4.23872	0.374619	0.542471	-0.42641	-0.0499979475328232	4.23872436042345	0.772785142937838	0.927065014375201	-0.111941235974212	-0.0933226	4.23872	0.586637	0.868419	-0.23163	-0.170642	4.23872	0.319989	0.683344	-0.494865	0.0773190936570505	4.23872436042345
A0A0G2K7X0;F7EL36;P49911	Anp32a	Acidic leucine-rich nuclear phosphoprotein 32 family member A	411475	351783	390267	383363	423323	389613	407408	408033	408858	379031	402640	391702	414624	408835	411688	0.0557483	10.2308	0.263075	0.434237	0.57992	0.0653112	10.2308	0.189815	0.323194	0.721671	0.10834	10.2308	0.0296442	0.0756613	1.52806	0.126697745143321	10.2308314696255	0.270277057205326	0.645433495396371	0.568190818348683	0.0430291	10.2308	0.387674	0.753809	0.411533	0.0525919	10.2308	0.291053	0.653606	0.536028	-0.0095635775645151	10.2308314696255
Q9EST6;F1LP34	Anp32b	Acidic leucine-rich nuclear phosphoprotein 32 family member B	78202.703125	73265.203125	77547.1015625	82858.6015625	87793.8984375	79821.703125	87353.5	87938.8984375	83741.296875	81677.8984375	87757.203125	88068.1015625	91707.203125	84851.703125	91676.8984375	0.200491	7.98878	0.000121508	0.000638229	3.9154	0.141933	7.98878	0.00650901	0.0198478	2.18649	0.200368	7.98878	0.00012266	0.000635078	3.9113	0.256409323284124	7.98877758669703	0.0258257261600849	0.156222921662067	1.58794745827362	0.0584354	7.98878	0.262455	0.6476	0.580946	-0.000123003	7.98878	0.998207	1	-0.000779192	0.0585591336334527	7.98877758669703
Q5XIE0	Anp32e	Acidic leucine-rich nuclear phosphoprotein 32 family member E	30466.900390625	31982.19921875	31997.80078125	34208.69921875	33124.1015625	35557	34811	35701.6015625	33741.8984375	34496.19921875	33296.3984375	32016.599609375	34993.3984375	34811.30078125	35372	0.111006	6.6691	0.0463154	0.112335	1.33427	0.136563	6.6691	0.0142286	0.0389406	1.84684	0.165353	6.6691	0.00299575	0.0106	2.52349	0.18359716839238	6.66910359411537	0.110750828933442	0.408988141199626	0.95565301454171	0.0287892	6.6691	0.60526	0.87317	0.218058	0.0543462	6.6691	0.329162	0.694078	0.48259	-0.0255605426028005	6.66910359411537
F1LT78	Antxr2	Anthrax toxin receptor 2	4911.68017578125	4065.57006835938	5848.72998046875	6661.72021484375	6880.830078125	5619.25	6162.64013671875	5165.47998046875	5871.0400390625	6561.39990234375	7685.7001953125	6256.16015625	6294.35009765625	6784.490234375	6935.8798828125	0.499721	4.20407	0.0078796	0.0255961	2.1035	0.383724	4.20407	0.0411446	0.0958529	1.38569	0.237742	4.20407	0.205555	0.355622	0.687072	0.462659981716152	4.20408554359737	0.014303490389662	0.102508347792578	1.84455797148582	-0.145982	4.20407	0.43671	0.784992	-0.359807	-0.261978	4.20407	0.162828	0.505623	-0.788272	0.115996457245811	4.20408554359737
P07150	Anxa1	Annexin A1	128456	126732	117698	118984	118033	124960	122389	128192	127975	125188	118388	125176	123523	126889	121531	0.01488	8.54077	0.756305	0.873686	0.121303	-0.0304156	8.54077	0.525776	0.676417	-0.279199	0.0437945	8.54077	0.36094	0.529003	0.442565	0.0238434154374337	8.54077035631789	0.835693949682467	0.946859312243347	0.0779527420580627	0.0742101	8.54077	0.121612	0.456383	0.915022	0.0289145	8.54077	0.546409	0.846446	0.262482	0.045296994123224	8.54077035631789
Q5XI77	Anxa11	Annexin	302102	304680	289846	280745	273258	274407	270623	275609	273275	285230	281766	282238	268630	271316	284937	-0.0473296	9.7265	0.217904	0.383107	-0.661734	-0.101761	9.7265	0.00807585	0.0239631	-2.09281	-0.107498	9.7265	0.00513929	0.0168455	-2.2891	-0.0922289056237949	9.72649556668995	0.422254356923583	0.767389613313258	-0.374425860577302	-0.0057375	9.7265	0.881312	0.970438	-0.0548702	-0.0601686	9.7265	0.1173	0.41973	-0.930704	0.0544305808688721	9.72649556668995
Q07936	Anxa2	Annexin A2	565380	578224	569256	681510	673453	648621	571225	570234	592940	660620	644612	631520	573239	584315	602900	0.208431	10.8435	1.23E-08	1.38E-07	7.91084	0.238754	10.8435	6.86E-11	8.49E-10	10.1636	0.0404101	10.8435	0.269301	0.433789	0.569761	0.0678215078589549	10.8434665989224	0.555043037986903	0.850328615563268	0.255673340416874	-0.198344	10.8435	5.94E-08	3.28E-06	-7.22592	-0.168021	10.8435	4.39E-06	0.000156697	-5.358	-0.0303228022469941	10.8434665989224
P14669	Anxa3	Annexin A3	758392	810125	727298	891948	852659	892096	713411	720258	770997	869575	826911	771401	717667	739670	780347	0.134968	11.2158	0.00869306	0.0278815	2.06083	0.212096	11.2158	3.75E-05	0.000205162	4.4258	-0.0364912	11.2158	0.478	0.639603	-0.320572	-0.00894934000481203	11.2157783978896	0.937921362415451	0.987113444373193	-0.0278335723892587	-0.248587	11.2158	1.36E-06	5.95E-05	-5.86625	-0.171459	11.2158	0.000859368	0.0157987	-3.06582	-0.0771281747041869	11.2157783978896
Q5U362;P55260	Anxa4	Annexin;Annexin A4	152855	156632	150134	165701	159630	158732	151338	154387	152168	162597	158761	161441	153582	156311	161879	0.102149	8.88647	0.00934444	0.0296336	2.02945	0.0871952	8.88647	0.0265046	0.0661832	1.57668	0.0169413	8.88647	0.666464	0.794577	0.176223	0.0657946099055348	8.88647399018998	0.567036848044364	0.8573137565486	0.24638871821051	-0.0702539	8.88647	0.0738269	0.342147	-1.13179	-0.0852073	8.88647	0.0301459	0.195103	-1.52077	0.0149550868314226	8.88647399018998
P14668;Q66HH8	Anxa5	Annexin A5;Annexin	1045190	1011410	1132960	1117470	1072520	1105370	1007130	1045180	1103890	1051780	1085500	997886	1033760	1037320	909873	0.00671586	11.6273	0.892667	0.951153	0.0493106	0.0602926	11.6273	0.225746	0.367598	0.64638	0.00770487	11.6273	0.876977	0.939168	0.057012	-0.0695054788739972	11.627299312756	0.545244891598004	0.84777579015574	-0.263408394637279	-0.0525877	11.6273	0.290699	0.673894	-0.536557	0.000989008	11.6273	0.984153	0.993947	0.00693755	-0.0535778893698368	11.627299312756
Q6IMZ3;P48037	Anxa6	Annexin;Annexin A6	436323	446949	430487	461639	455560	463773	418635	419845	437339	476745	461684	439946	413943	422485	431667	0.100263	10.376	0.00889847	0.0283611	2.05068	0.0846118	10.376	0.0272694	0.0679593	1.56432	-0.0200171	10.376	0.60148	0.746162	-0.220778	-0.0229164822862166	10.3760321971101	0.8419292123628	0.947637272300099	-0.0747244215319143	-0.104629	10.376	0.00633762	0.0667159	-2.19807	-0.12028	10.376	0.00170095	0.0273121	-2.76931	0.0156522433063211	10.3760321971101
Q6IRJ7	Anxa7	Annexin	182106	185824	186436	200834	208027	193447	186355	187802	185760	200093	197542	197391	188035	177916	192520	0.133472	9.17108	0.000919791	0.00392187	3.03631	0.132399	9.17108	0.00101126	0.00397558	2.99514	0.0369844	9.17108	0.358449	0.526643	0.445573	0.0390820728970828	9.17108186316061	0.733825551242908	0.914847873957374	0.13440717051601	-0.0954145	9.17108	0.0178228	0.131826	-1.74902	-0.0964877	9.17108	0.0165797	0.131858	-1.78042	0.00107573414214347	9.17108186316061
A0A0G2K2V2;G3V9N8;P52303	Ap1b1	AP complex subunit beta;AP-1 complex subunit beta-1	1609590	1601160	1720360	1503630	1525310	1493290	1623350	1589760	1539980	1441720	1515890	1509530	1608770	1551000	1514880	-0.11091	12.1947	0.00398591	0.0142426	-2.39947	-0.11176	12.1947	0.0037157	0.0120086	-2.42996	-0.030091	12.1947	0.434648	0.6006	-0.361862	-0.0487300613721096	12.1947398809338	0.671483915715744	0.899974144863571	-0.172964385675173	0.0816692	12.1947	0.0339826	0.201434	1.46874	0.0808192	12.1947	0.0358866	0.216257	1.44507	0.000847711170387016	12.1947398809338
Q32Q06	Ap1m1	AP-1 complex subunit mu-1	53330.69921875	43590.19921875	52734.5	46735	49331.5	48032.3984375	50410.8984375	53167.8984375	46593	46673.6015625	50151.6015625	49248.8984375	49485.5	50172.19921875	49629.80078125	-0.00345927	7.21414	0.959174	0.979245	-0.0181026	-0.0414669	7.21414	0.538385	0.687755	-0.268907	0.028064	7.21414	0.677107	0.803471	0.169343	0.024810302031151	7.2141399303293	0.829272495910611	0.94630159380283	0.0813027384188779	0.0695309	7.21414	0.302185	0.68555	0.519727	0.0315232	7.21414	0.639977	0.878972	0.193836	0.0380065092295118	7.2141399303293
B5DFI3	Ap1s1	AP complex subunit sigma	4866.22998046875	5822.16015625	4666.419921875	5149.490234375	4530.06982421875	4480.22021484375	4264.169921875	4203.14990234375	4885.2099609375	4420.89013671875	4302.919921875	4537.64013671875	4637.43017578125	4471.64990234375	4718.990234375	-0.180571	3.81255	0.3184	0.497096	-0.497026	-0.105194	3.81255	0.561062	0.704661	-0.250989	-0.180028	3.81255	0.319841	0.485815	-0.495065	-0.123372114682625	3.81253831233625	0.497936027633991	0.81679867238793	-0.302826449670357	-0.0748339	3.81255	0.679472	0.902996	-0.167829	0.000543108	3.81255	0.998095	1	0.000828074	-0.0753772487632127	3.81253831233625
D3ZUY8	Ap2a1	Adaptor protein complex AP-2, alpha 1 subunit (Predicted)	354603	341506	357318	331241	339187	335692	353997	354894	331309	324265	340990	344487	356673	343257	349104	-0.0296971	10.0168	0.458306	0.631914	-0.338845	-0.0533902	10.0168	0.182421	0.312362	-0.738924	0.00453342	10.0168	0.909875	0.953865	0.0410182	0.0221819069098372	10.016800024047	0.84693843529564	0.95032410895402	0.0721481577721688	0.0579236	10.0168	0.148025	0.494131	0.829665	0.0342306	10.0168	0.39263	0.7384	0.406017	0.0236939375496081	10.016800024047
P18484;Q66HM2	Ap2a2	AP-2 complex subunit alpha-2	1474860	1435070	1560800	1336670	1386680	1369640	1469110	1445930	1379760	1307180	1349270	1339550	1436100	1403290	1366450	-0.130332	12.0459	0.000883712	0.00378074	-3.05369	-0.114148	12.0459	0.00358703	0.011682	-2.44526	-0.0349402	12.0459	0.372625	0.539948	-0.428727	-0.0597960476476762	12.0459426723241	0.60277426883312	0.881499340548149	-0.219845295080535	0.0792077	12.0459	0.0432771	0.234603	1.36374	0.095392	12.0459	0.0149371	0.121464	1.82573	-0.0161840962134587	12.0459426723241
P62944	Ap2b1	AP-2 complex subunit beta	317642	301934	318956	312807	330680	314592	323573	325393	316435	314539	320829	320762	327334	316311	322375	0.058178	9.90824	0.120931	0.241767	0.917461	0.0426288	9.90824	0.255796	0.404837	0.592106	0.0633887	9.90824	0.0910687	0.191259	1.04063	0.0698781476767786	9.90824061841696	0.543144121742227	0.845891121461037	0.265084916318283	0.0207599	9.90824	0.579983	0.86534	0.236585	0.00521065	9.90824	0.889548	0.966649	0.0508305	0.0155489089917045	9.90824061841696
A0A140TAH5;P84092	Ap2m1	AP-2 complex subunit mu	713698	707663	725414	636788	662000	633583	699794	701155	653397	618971	646782	676968	704169	654096	678953	-0.112573	10.9879	0.0101381	0.0316362	-1.99404	-0.138953	10.9879	0.00150675	0.00555123	-2.82196	-0.0407245	10.9879	0.352255	0.520787	-0.453143	-0.0473454180711491	10.9878694024385	0.680309462649564	0.902681192748095	-0.167293488251679	0.0982282	10.9879	0.0248641	0.164671	1.60443	0.0718482	10.9879	0.100784	0.382769	0.996608	0.0263801098033002	10.9878694024385
P62744	Ap2s1	AP-2 complex subunit sigma	150212	154734	149263	148537	144595	140971	149330	157438	142435	140064	137798	150974	150575	143729	153601	-0.0514688	8.79673	0.296503	0.472505	-0.527971	-0.0528426	8.79673	0.283783	0.437133	-0.547014	0.00666737	8.79673	0.892458	0.946557	0.0494123	0.00804994193240472	8.79672522905087	0.944182957747045	0.987883933394423	0.0249438427346872	0.0595099	8.79673	0.227398	0.609248	0.643214	0.0581361	8.79673	0.238322	0.603416	0.622836	0.00137609733021048	8.79672522905087
A0A0G2JWD6;D3ZIF5	Ap3b1	AP-3 complex subunit beta;Adaptor-related protein complex 3, beta 1 subunit	29672.599609375	30365.5	31588.30078125	30175.900390625	31063.099609375	28316.30078125	30819.599609375	30856.80078125	30902.19921875	28846.80078125	29585	30585.400390625	32071.099609375	29654.900390625	29969.69921875	-0.00999209	6.5121	0.863357	0.931661	-0.0638098	-0.0201097	6.5121	0.728793	0.82764	-0.137396	0.0377122	6.5121	0.51531	0.674234	0.287932	0.0294002410658713	6.5120952506237	0.798475596843297	0.932901146969877	0.0977383523097775	0.0578218	6.5121	0.318504	0.699941	0.496885	0.0477042	6.5121	0.410565	0.750435	0.386618	0.0101201822961835	6.5120952506237
B5DFK6	Ap3d1	Adaptor-related protein complex 3, delta 1 subunit	20113.69921875	18475.30078125	17326.900390625	16334.7001953125	18306.5	18071.400390625	17309.599609375	19719.69921875	17594.599609375	17283.30078125	16676.900390625	17751.599609375	17930.80078125	15734	18039.900390625	-0.0820047	5.74325	0.339494	0.521559	-0.469168	-0.0727215	5.74325	0.396965	0.55093	-0.401248	-0.0116317	5.74325	0.892395	0.946557	-0.0494427	-0.0852295928252814	5.74325288425709	0.459674285075936	0.790335682580719	-0.337549790706926	0.0610897	5.74325	0.476799	0.812384	0.321664	0.070373	5.74325	0.412457	0.752267	0.384621	-0.00928783189122464	5.74325288425709
Q9EPV5	Apaf1	Apoptotic protease-activating factor 1	1926.91003417969	2246.61010742188	1785.77001953125	2001.88000488281	1983.21997070313	2127.419921875	2189.55004882813	2128.31005859375	1919.38000488281	2094.8798828125	2169.76000976563	1983.97998046875	2137.10009765625	1821.75	2506.7900390625	0.0986964	2.64138	0.650334	0.798209	0.186864	0.0488631	2.64138	0.82287	0.894823	0.0846687	0.087809	2.64138	0.686808	0.809305	0.163164	0.146152422606384	2.64141913405169	0.500944181793971	0.81729607023235	0.300210663133526	0.0389459	2.64138	0.858511	0.963641	0.0662544	-0.0108874	2.64138	0.960871	0.986552	-0.017335	0.0498337383664548	2.64141913405169
G3V9E4;P13676	Apeh	Acylamino-acid-releasing enzyme	14634.2001953125	11652.2001953125	14832.5	14610.2001953125	15476.5	13731.7998046875	13657.7998046875	12413.7001953125	13086.099609375	13532.599609375	14378.599609375	14306.7001953125	13520.900390625	15981.400390625	13870	0.0697686	5.39621	0.478169	0.652041	0.320419	0.104779	5.39621	0.286711	0.44004	0.542555	-0.0477028	5.39621	0.62789	0.76843	-0.202117	0.105245791806639	5.39620697598235	0.361634460973713	0.725270061257163	0.441730191311664	-0.152482	5.39621	0.121108	0.455861	-0.916829	-0.117471	5.39621	0.232425	0.597428	-0.633717	-0.0350083017472751	5.39620697598235
P43138	Apex1	DNA-(apurinic or apyrimidinic site) lyase	47798.1015625	51333.3984375	54794.80078125	60356.6015625	58712.80078125	56464.8984375	57609.69921875	57061.80078125	59136.80078125	57881.69921875	56178.69921875	51151.80078125	56209.19921875	56481.19921875	57910.6015625	0.133717	7.39686	0.0129835	0.0386609	1.88661	0.202688	7.39686	0.000166331	0.00079023	3.77903	0.198304	7.39686	0.000229717	0.00110587	3.63881	0.177271700961361	7.3968601346864	0.123342068055005	0.435213945278926	0.908888774108616	-0.00438421	7.39686	0.935172	0.982452	-0.0291084	0.0645872	7.39686	0.230016	0.596069	0.638241	-0.0689729070286367	7.3968601346864
B1WC49	Api5	Api5 protein	45953.1015625	48158	48840.80078125	48680.6015625	46144.5	49245.19921875	48969.6015625	47661.8984375	47711.30078125	47853.5	51366.30078125	48749.19921875	51103.3984375	49142.3984375	47633.80078125	0.081132	7.1904	0.0986677	0.206876	1.00583	0.0242603	7.1904	0.621545	0.753397	0.206527	0.03671	7.1904	0.455016	0.619965	0.341974	0.0770487040158452	7.19039761160884	0.503004855146522	0.819020041366052	0.298427822989466	0.0124497	7.1904	0.800096	0.948082	0.0968581	-0.0444219	7.1904	0.365936	0.72215	-0.436595	0.056869491883921	7.19039761160884
A0A0G2K6G2;Q7TP48;D3ZGQ3	Apmap	Adipocyte plasma membrane-associated protein	62328.8984375	66927.703125	65426.3984375	64922.8984375	59502.80078125	64720.1015625	59083.3984375	60289	59027.3984375	63228.8984375	63523.3984375	61702.6015625	59950.1015625	59132.8984375	58174	-0.0155851	7.54167	0.74277	0.864407	-0.129146	-0.0287853	7.54167	0.544325	0.692207	-0.264142	-0.103327	7.54167	0.0295407	0.0756113	-1.52958	-0.10713016937867	7.54167397113554	0.351605265137864	0.717636812272536	-0.453944630176194	-0.0745417	7.54167	0.116448	0.449662	-0.933869	-0.0877419	7.54167	0.0646269	0.301394	-1.18959	0.0132003766776337	7.54167397113554
A0A0G2K8Q1;P06759	Apoc3	Apolipoprotein C-III	2488.81005859375	3063.97998046875	2499.26000976563	1748.28002929688	1143.33996582031	1426.15002441406	1548.71997070313	1354.06005859375	1705.18005371094	1529.22998046875	1665.71997070313	1307.5400390625	1499.64001464844	1583.08996582031	1871.90002441406	-0.808407	2.4078	0.00071238	0.00315412	-3.14729	-0.887482	2.4078	0.00020656	0.000949351	-3.68495	-0.783638	2.4078	0.00102893	0.00416332	-2.98761	-0.671929409503596	2.40768093685343	0.00465775364576453	0.0432846923051451	-2.3318234855554	0.103844	2.4078	0.663342	0.891365	0.178263	0.0247689	2.4078	0.918082	0.976091	0.0371183	0.0790791925842166	2.40768093685343
A0A0G2K151;P02650	Apoe	Apolipoprotein E	82425.8984375	90071.703125	87535.3984375	135256	120528	120280	114314	118285	120736	119967	118331	118366	110631	115095	114183	0.487319	8.40429	5.18E-24	1.88E-22	23.2854	0.544784	8.40429	1.43E-29	5.59E-28	28.844	0.464957	8.40429	5.19E-22	1.78E-20	21.2845	0.414784742418213	8.40429155867969	0.000315646555377365	0.00447371682118645	3.50079894572762	-0.0798272	8.40429	0.0969235	0.405941	-1.01357	-0.0223613	8.40429	0.641981	0.878972	-0.192478	-0.0574656520233781	8.40429155867969
M0R7G4;M0R7V3	Apoo	MICOS complex subunit	9572.33984375	10446.099609375	9510.8701171875	10579.599609375	9227.8701171875	8680.830078125	9413	9169.9296875	9390.490234375	9831.240234375	9884.73046875	9827.5703125	8741.7001953125	9384.66015625	10614	0.03175	4.85705	0.776549	0.881088	0.109831	-0.0399069	4.85705	0.721194	0.822694	-0.141948	-0.0558606	4.85705	0.617346	0.759585	-0.209471	-0.0104626260268564	4.85704934371716	0.928188048158996	0.982805799922365	-0.0323640280867959	-0.0159537	4.85705	0.886833	0.971499	-0.0521582	-0.0876106	4.85705	0.433164	0.772811	-0.363347	0.0716561378598016	4.85704934371716
D3ZWA8	Appl1	Adaptor protein, phosphotyrosine-interacting with PH domain and leucine zipper 1	12605.7998046875	14160.7998046875	13150.7998046875	13757.099609375	13730.099609375	13416.2998046875	14307.7998046875	13903.2001953125	13780.7001953125	12712.900390625	13041.7998046875	13991.7001953125	14226.400390625	12756	13150.2001953125	0.0253227	5.34745	0.759281	0.874731	0.119598	0.0478976	5.34745	0.561909	0.705375	0.250334	0.0956124	5.34745	0.246743	0.409946	0.607755	0.0357972108974763	5.3474548606732	0.756534113644679	0.921285758221987	0.121171483987642	0.0477148	5.34745	0.563311	0.857018	0.249252	0.0702898	5.34745	0.394542	0.73871	0.403907	-0.0225722216652376	5.3474548606732
P36972	Aprt	Adenine phosphoribosyltransferase	402446	380797	401479	387731	397437	382031	380215	379416	380720	381762	385868	370915	370343	377880	384245	-0.0261321	10.1766	0.467333	0.641044	-0.330374	-0.008713	10.1766	0.808531	0.885302	-0.0923032	-0.0325124	10.1766	0.365844	0.533724	-0.436704	-0.0367761271527969	10.1765504589667	0.748941934712061	0.919438469854011	-0.125551851742012	-0.0237994	10.1766	0.508014	0.832579	-0.294124	-0.00638032	10.1766	0.859175	0.95981	-0.0659181	-0.0174195156643673	10.1765504589667
P29975;A0A0G2K3E0	Aqp1	Aquaporin-1	35595.19921875	37586.5	36030.5	34257	31356.599609375	32165.80078125	33807.1015625	32259.900390625	29551.599609375	30900.099609375	31985.19921875	32906.8984375	30263.599609375	31534.80078125	33864	-0.157827	6.63229	0.0163457	0.0467521	-1.7866	-0.147056	6.63229	0.0252574	0.0635694	-1.59761	-0.169108	6.63229	0.0100925	0.0303372	-1.996	-0.162632145590036	6.63228567521468	0.157700274234516	0.501360395655346	-0.802167551449579	-0.0220521	6.63229	0.737436	0.929154	-0.132276	-0.0112817	6.63229	0.86391	0.960446	-0.0635317	-0.0107696762679058	6.63228567521468
Q66H80	Arcn1	Coatomer subunit delta	257380	249202	255826	252855	255750	254590	253689	256506	256591	261821	265710	256646	254580	252568	254491	0.0717955	9.59037	0.0341063	0.0863548	1.46717	0.0142738	9.59037	0.673602	0.789708	0.171597	0.0307652	9.59037	0.363922	0.532144	0.438991	0.0266876372811365	9.59036583388927	0.816367908881906	0.940927455663488	0.0881140755745754	0.0164913	9.59037	0.626503	0.878142	0.203077	-0.0410303	9.59037	0.225932	0.592139	-0.646022	0.0575202774489221	9.59036583388927
P84079;A0A0G2JV81;A0A0G2K9H8;P61206;A0A0G2K4Q4	Arf1;Arf3	ADP-ribosylation factor 1;ADP-ribosylation factor 3	349816	331056	357941	335204	353301	358859	350941	344620	343422	332337	338213	318897	331595	331811	318682	-0.0389292	9.99914	0.326445	0.50557	-0.48619	0.0250263	9.99914	0.528124	0.678405	0.277264	0.0229554	9.99914	0.56282	0.717886	0.24963	-0.0528515198395271	9.99914097026915	0.645577645735202	0.896347074328923	-0.190051516238172	-0.00207087	9.99914	0.958386	0.985893	-0.0184594	0.0618846	9.99914	0.118776	0.421359	0.925272	-0.0639571351494505	9.99914097026915
P84082	Arf2	ADP-ribosylation factor 2	3948.85009765625	4070.32006835938	5702.5	3978.21997070313	3814.18994140625	3445.44995117188	4512.5400390625	4267.5	4030.89990234375	4035.3798828125	4254.5	3703.90991210938	3810.7900390625	3870.4599609375	3423.669921875	-0.161179	3.6112	0.414587	0.594242	-0.382384	-0.273658	3.6112	0.166131	0.290872	-0.77955	-0.0743176	3.6112	0.706927	0.827236	-0.150625	-0.275494561191513	3.61117882016111	0.164033691405733	0.515210192286438	-0.785066941654504	0.19934	3.6112	0.3131	0.694955	0.504317	0.086861	3.6112	0.660348	0.883903	0.180227	0.11247759323221	3.61117882016111
P61751	Arf4	ADP-ribosylation factor 4	62167.6015625	58768.69921875	60504.1015625	65007.8984375	67944.3984375	66693.8984375	65060.6015625	61318.6015625	60868	66496.5	70520.796875	67152.6015625	63233	63292.69921875	66049.203125	0.201329	7.59897	3.3E-05	0.000197614	4.48114	0.150725	7.59897	0.00188115	0.00675033	2.72558	0.0678842	7.59897	0.161543	0.297413	0.791711	0.114160291966778	7.59897247152573	0.320903815578721	0.688193558853098	0.493625119068621	-0.0828406	7.59897	0.0874988	0.380762	-1.058	-0.133445	7.59897	0.00591478	0.0666925	-2.22806	0.0506021074687395	7.59897247152573
P84083	Arf5	ADP-ribosylation factor 5	96294.203125	93552.296875	92043.796875	91867.703125	93779.5	91805	92232.6015625	90643.296875	87055.703125	89271.296875	94068.296875	94941.203125	90254.703125	87632.296875	93122.703125	0.0124957	8.11306	0.789131	0.888783	0.102851	-0.0103582	8.11306	0.824543	0.895645	-0.0837867	-0.0401666	8.11306	0.389832	0.5575	-0.409122	-0.0286846615598134	8.11306299695087	0.802991686846139	0.933999383754151	-0.0952889508303321	-0.0298083	8.11306	0.523405	0.842038	-0.281162	-0.0526622	8.11306	0.259567	0.616593	-0.585751	0.022853618531215	8.11306299695087
P62332	Arf6	ADP-ribosylation factor 6	118177	121501	131062	123737	122421	123029	128603	130002	124942	121241	118528	115233	126379	125418	123165	-0.0308553	8.53991	0.460697	0.633834	-0.336584	0.00721279	8.53991	0.863099	0.922749	0.0639393	0.0721283	8.53991	0.0845529	0.179808	1.07287	0.0448979247967848	8.53991375517362	0.696107897918687	0.903949073802443	0.157323438781883	0.0649155	8.53991	0.120581	0.455861	0.91872	0.102984	8.53991	0.0138007	0.115935	1.8601	-0.0380639305433619	8.53991375517362
Q3S4A4;Q62848;Q3S4A5	Arfgap1	ADP-ribosylation factor GTPase activating protein 1 heart isoform;ADP-ribosylation factor GTPase-activating protein 1;ADP-ribosylation factor GTPase activating protein 1 brain isoform	8801.25	9061.7099609375	8710.1201171875	8194.7802734375	9009.3095703125	8663.830078125	8850.25	9238.1103515625	8975.16015625	8774.8603515625	7554.60009765625	8213.8701171875	8519.830078125	8264.9697265625	8517.169921875	-0.0832367	4.69946	0.482662	0.655521	-0.316357	-0.0259676	4.69946	0.82685	0.896844	-0.0825733	0.048834	4.69946	0.680464	0.806323	0.167195	-0.0426506965990992	4.69945867758152	0.714022184095958	0.906432126266507	-0.14628829483336	0.0748016	4.69946	0.528048	0.842166	0.277327	0.132071	4.69946	0.265223	0.622605	0.576388	-0.0572685914622362	4.69945867758152
Q3MID3	Arfgap2	ADP-ribosylation factor GTPase-activating protein 2	16748.19921875	16135.5	18530.30078125	18237.19921875	18065.599609375	17800.80078125	19103.599609375	18951.19921875	18036	17727.5	17641.099609375	18378.900390625	19432.19921875	20410.80078125	18366.5	0.0960821	5.78015	0.16494	0.309506	0.782674	0.0868762	5.78015	0.209262	0.346765	0.67931	0.148858	5.78015	0.0314213	0.0796363	1.50278	0.207494752760874	5.78015277110139	0.0718852637223948	0.313495613125549	1.14336012964468	0.0619822	5.78015	0.370233	0.743082	0.431525	0.0527763	5.78015	0.445546	0.779552	0.351107	0.00920589358251202	5.78015277110139
Q7TSU1;D4A631	Arfgef2;Arfgef1	Brefeldin A-inhibited guanine nucleotide-exchange protein 2;Brefeldin A-inhibited guanine nucleotide-exchange protein 1	5632.08984375	4982.85009765625	5812.10009765625	4751.81005859375	5701.77001953125	6319.85986328125	5463.419921875	5440.85009765625	4935.64013671875	5433.330078125	5092.0498046875	4637.4599609375	5672.7900390625	5727.39013671875	5226.169921875	-0.0841527	4.02124	0.641207	0.790739	-0.193002	0.0441775	4.02124	0.806831	0.883821	0.0932176	-0.0293894	4.02124	0.870958	0.93458	-0.060003	0.0455236911329037	4.02124037302022	0.802326303618093	0.933999383754151	0.0956489695712377	-0.0735669	4.02124	0.683699	0.905554	-0.165135	0.0547632	4.02124	0.76183	0.924614	0.118142	-0.128328858766509	4.02124037302022
Q5BJT0	Arglu1	Arginine and glutamate-rich protein 1	27940.900390625	26939.5	26566.900390625	26982.19921875	28542.30078125	27827.5	29632.5	25506.099609375	29654.599609375	30323.400390625	30629.900390625	28819.69921875	28290	31534.19921875	30026	0.17127	6.43011	0.0103745	0.0321762	1.98403	0.045981	6.43011	0.491482	0.647033	0.308492	0.0799584	6.43011	0.231508	0.389996	0.635435	0.16953175525637	6.43011198911784	0.140939927392843	0.470544546457133	0.850965956571515	0.0339774	6.43011	0.611225	0.87317	0.213799	-0.0913118	6.43011	0.171673	0.515074	-0.765298	0.125285668152569	6.43011198911784
D4A6C5	Arhgap1	Rho GTPase-activating protein 1	260110	245732	252855	230117	231194	231597	228917	233301	219906	230377	238365	236578	228068	228244	234632	-0.0740702	9.46929	0.0587945	0.136149	-1.23066	-0.118164	9.46929	0.00257499	0.00879239	-2.58922	-0.130922	9.46929	0.000838683	0.00347102	-3.0764	-0.106791215398944	9.4692907964411	0.352801666040075	0.719499860726422	-0.452469372660675	-0.0127584	9.46929	0.744857	0.931674	-0.127927	-0.0568518	9.46929	0.146975	0.477586	-0.832757	0.0440959716783276	9.4692907964411
Q99N37;D4AAV2;D4AAV4;F1M6X7	Arhgap17	Rho GTPase-activating protein 17	40154.8984375	40211.80078125	38808.5	37012.6015625	38696.69921875	41252.30078125	40280.30078125	41020.6015625	40317	40376.3984375	42203	39492.19921875	41462.3984375	37091.19921875	39095.30078125	0.0655082	6.90704	0.255476	0.42557	0.59265	-0.0141527	6.90704	0.806078	0.883378	-0.0936231	0.0516038	6.90704	0.370382	0.538487	0.43135	0.00931032727392425	6.9070420055893	0.935585324568185	0.985296790547731	0.0289165990786211	0.0657565	6.90704	0.253703	0.63917	0.595674	-0.0139044	6.90704	0.80939	0.941913	-0.0918423	0.0796560789879169	6.9070420055893
F1LXP8	Arhgap18	Rho GTPase activating protein 18 (Predicted), isoform CRA_a	8759.1103515625	8929.8896484375	6149.2099609375	7213.5400390625	6949.8701171875	7334.72998046875	7135.22021484375	7713.97998046875	6269.43994140625	8308.349609375	8114.89990234375	9090.900390625	7100.02978515625	6790.72998046875	9512.91015625	0.127722	4.53567	0.501409	0.672605	0.299808	-0.138203	4.53567	0.467033	0.623285	-0.330652	-0.153664	4.53567	0.418717	0.585927	-0.378079	0.0010941726081332	4.5356810226839	0.995684674436488	0.998249852367506	0.00187817747441323	-0.0154607	4.53567	0.935412	0.982452	-0.0289969	-0.281386	4.53567	0.138778	0.460235	-0.857679	0.265925010353089	4.5356810226839
D3ZGL1	Arhgap25	Rho GTPase-activating protein 25	3796.1201171875	3561.59008789063	4285.5498046875	3372.15991210938	3142.92993164063	3328.93994140625	2919.69995117188	3199.57006835938	3130.59008789063	3394.5400390625	3440.89990234375	3294.09008789063	3266.2099609375	3391.06005859375	2704.11010742188	-0.168969	3.33428	0.377546	0.559483	-0.42303	-0.228671	3.33428	0.23244	0.375844	-0.63369	-0.308609	3.33428	0.107221	0.217268	-0.96972	-0.286639572792025	3.33424910911681	0.135675282045523	0.460787403680714	-0.867499266924184	-0.0799378	3.33428	0.676823	0.900448	-0.169525	-0.13964	3.33428	0.466204	0.793265	-0.331424	0.0597045800323562	3.33424910911681
D4AAI2	Arhgap45	Histocompatibility (Minor) HA-1 (Predicted), isoform CRA_b	65351.3984375	64644.5	71760.8984375	59024.6015625	58722.30078125	55117.19921875	58187.3984375	57314.30078125	59270.80078125	56574.69921875	57812.69921875	54555.30078125	56855.69921875	57328.69921875	55093.6015625	-0.224434	7.47698	2.77E-06	2.14E-05	-5.55707	-0.209891	7.47698	1.17E-05	7.13E-05	-4.93316	-0.184179	7.47698	0.000119473	0.000621112	-3.92273	-0.224708856831652	7.47697473716471	0.0508061531124683	0.252241116333331	-1.29408368730335	0.0257119	7.47698	0.591328	0.868419	0.228172	0.0402545	7.47698	0.400564	0.741576	0.397329	-0.014543215498111	7.47697473716471
Q5XI73	Arhgdia	Rho GDP-dissociation inhibitor 1	388514	388299	419417	437850	423300	415018	408230	406489	411631	401557	427763	406929	409758	398927	389743	0.0790284	10.2664	0.0326308	0.0834519	1.48637	0.106325	10.2664	0.00404646	0.0128806	2.39292	0.0587704	10.2664	0.112074	0.225125	0.950494	0.031043462038279	10.2663974386685	0.787045465394539	0.930677159824096	0.104000178950163	-0.0475551	10.2664	0.198525	0.581248	-0.702185	-0.020258	10.2664	0.583896	0.859538	-0.233665	-0.0272963879775498	10.2663974386685
Q5M860	Arhgdib	Rho GDP dissociation inhibitor beta	198480	205787	221573	214663	211653	211920	180864	179320	190086	200819	207703	189611	190822	180771	171459	-0.0337727	9.21253	0.454063	0.62785	-0.342884	0.0415589	9.21253	0.356871	0.51065	0.447488	-0.162748	9.21253	0.000309999	0.00142476	-3.50864	-0.176363266738209	9.21253439436276	0.124998778927067	0.43983620268789	-0.90309422945456	-0.204307	9.21253	5.98E-06	0.000204123	-5.22361	-0.128976	9.21253	0.00425658	0.0529359	-2.37094	-0.0753332805944317	9.21253439436276
A0A0G2K4L2;E9PTJ8;A0A0G2K446;Q9Z1I6;A0A0G2JU01	Arhgef1	Rho guanine nucleotide exchange factor 1	34785	35385.19921875	33489.5	32462.400390625	32052.400390625	33892.69921875	32394.19921875	33408	31481.099609375	32420.5	31204.099609375	32704.80078125	31811	31739.900390625	32012.80078125	-0.0746436	6.6243	0.188468	0.342019	-0.724763	-0.0623906	6.6243	0.271636	0.423826	-0.566013	-0.0691996	6.6243	0.222752	0.380041	-0.652179	-0.0894282543911302	6.62429669809177	0.43718516406553	0.774542213632277	-0.359334584311076	-0.00680906	6.6243	0.904706	0.976778	-0.0434923	0.00544394	6.6243	0.923795	0.976121	0.0344245	-0.012253293077558	6.62429669809177
A0A1B0GWY5;A0A0G2K0V4;Q5FVC2	Arhgef2	Rho guanine nucleotide exchange factor 2	10349.7001953125	10317.2001953125	11376.599609375	12426.5	13160.400390625	12129.900390625	11323.5	10234	12198.599609375	12374.2001953125	12782	10879.5	11520.7998046875	11491.900390625	11328.900390625	0.200718	5.12632	0.02759	0.0729884	1.55925	0.248415	5.12632	0.00639849	0.0195814	2.19392	0.0977032	5.12632	0.283638	0.448622	0.547236	0.128514949556824	5.12631553543197	0.265809150674949	0.64240415895488	0.575430072229894	-0.150711	5.12632	0.097927	0.406613	-1.0091	-0.103014	5.12632	0.258057	0.614952	-0.588284	-0.0476920106229572	5.12631553543197
A0A0G2QC21;O55043	Arhgef7	Rho guanine nucleotide exchange factor 7	200277	206786	201762	198394	199687	199932	207564	206176	197357	199808	203158	210624	209438	199313	203959	0.0426101	9.25607	0.280509	0.45617	0.552053	-0.0131019	9.25607	0.740051	0.83482	-0.130738	0.0279521	9.25607	0.478995	0.640596	0.319669	0.0372661104955914	9.25607259971126	0.745748950774899	0.919438469854011	0.127407348992372	0.041054	9.25607	0.29846	0.682772	0.525113	-0.014658	9.25607	0.710482	0.908139	-0.148447	0.055712033230106	9.25607259971126
P61212	Arl1	ADP-ribosylation factor-like protein 1	31393.900390625	31105.80078125	31089.099609375	29759.19921875	28733.599609375	26293.5	25851.80078125	22307.5	25786.69921875	27540.30078125	29551.80078125	28353.5	24650.599609375	27425.69921875	27417.900390625	-0.100233	6.38829	0.149211	0.28678	-0.826198	-0.130201	6.38829	0.0610024	0.13273	-1.21465	-0.317789	6.38829	4.93E-06	3.39E-05	-5.30702	-0.207210411155431	6.38828469700821	0.071966941734975	0.313495613125549	-1.14286695244444	-0.187588	6.38829	0.00699372	0.0695807	-2.15529	-0.217556	6.38829	0.00176126	0.0281026	-2.75418	0.0299701841405598	6.38828469700821
F1M6C4;M0RB29	Arl15	ADP-ribosylation factor-like GTPase 15	56248.6015625	55678.19921875	55919.19921875	47427.1015625	50442.80078125	50082.80078125	51541.30078125	51619.19921875	51014.80078125	49067	51609.80078125	49988.69921875	53029.3984375	47855	49977.69921875	-0.124638	7.27531	0.0122491	0.03682	-1.91189	-0.16909	7.27531	0.000679623	0.00280358	-3.16773	-0.10007	7.27531	0.0442928	0.106311	-1.35367	-0.125841443409249	7.27530974842378	0.273967965003298	0.648250400260414	-0.562300216141886	0.0690203	7.27531	0.165517	0.527513	0.781158	0.0245687	7.27531	0.621605	0.875471	0.206486	0.0444481584438112	7.27530974842378
P37996;F8WG91	Arl3	ADP-ribosylation factor-like protein 3	32818.8984375	29966.599609375	30560.19921875	32334.099609375	36405.5	31382.19921875	31402.900390625	30582	30752.69921875	31202.30078125	30101.19921875	33632.30078125	31727.30078125	32354.69921875	32784.69921875	0.0557225	6.58521	0.404307	0.584793	0.393289	0.113542	6.58521	0.0892121	0.178942	1.04958	0.0127823	6.58521	0.848454	0.921459	0.0713715	0.0813649417756734	6.58520840620919	0.479667866133263	0.806439613240616	0.319059374776651	-0.10076	6.58521	0.131491	0.466552	-0.881104	-0.0429402	6.58521	0.520469	0.831505	-0.283605	-0.0578186160703982	6.58520840620919
Q7TMZ5	Arl6ip1	ADP-ribosylation factor-like 6 interacting protein 1	31899.19921875	32910.30078125	34398.30078125	32355.69921875	34097.69921875	31715.30078125	34609.3984375	31584.900390625	31854.30078125	31822.099609375	33295.8984375	32102.69921875	31730.900390625	30484.5	32125.69921875	0.00233887	6.61169	0.968069	0.983857	0.0140939	-0.00211518	6.61169	0.971178	0.984371	-0.012701	0.00587295	6.61169	0.919648	0.958959	0.0363784	-0.0439341368637755	6.61169153500192	0.702735582542748	0.905040352154762	-0.153208055697551	0.00798813	6.61169	0.890831	0.972059	0.0502049	0.00353408	6.61169	0.951689	0.986288	0.0215052	0.0044540510413707	6.61169153500192
A0A0H2UHF6;Q9ES40	Arl6ip5	PRA1 family protein;PRA1 family protein 3	36823.8984375	36854.19921875	35505.69921875	33329.19921875	33051.19921875	34724.8984375	33457.30078125	32468.400390625	33766	35230.80078125	35717.30078125	33384	32420.80078125	33102.30078125	33608.3984375	-0.0347249	6.688	0.523142	0.690702	-0.281381	-0.0982434	6.688	0.0708505	0.14979	-1.14966	-0.109038	6.688	0.0449816	0.107659	-1.34697	-0.111338757644082	6.68799749501256	0.333358019343864	0.699492781745528	-0.477089092916107	-0.0107942	6.688	0.842868	0.963573	-0.0742404	-0.0743127	6.688	0.171907	0.515074	-0.764706	0.0635160073880512	6.68799749501256
D3ZPP2	Arl8a	ADP-ribosylation factor-like GTPase 8A	12535.599609375	12878.7998046875	9940.5400390625	12397.599609375	11298.7001953125	12520.5	10574.5	12081.7998046875	10041.2998046875	11261.2001953125	11419.5	12634.099609375	12008.900390625	11055.099609375	13429.7001953125	0.0286368	5.14493	0.803111	0.894422	0.0952242	0.0461751	5.14493	0.687485	0.798604	0.162737	-0.0910641	5.14493	0.427446	0.594209	-0.369118	0.073227679191003	5.14493637267329	0.525965708985911	0.835551035502352	0.27904256931328	-0.137239	5.14493	0.231688	0.612923	-0.635096	-0.119701	5.14493	0.296892	0.660714	-0.527402	-0.0175362244772388	5.14493637267329
Q66HA6	Arl8b	ADP-ribosylation factor-like protein 8B	100664	101649	108767	103652	99444.3984375	107137	112838	119170	104447	105264	103234	105908	109362	108000	104787	0.0471147	8.32298	0.350958	0.532524	0.454745	0.00932687	8.32298	0.85355	0.914466	0.0687711	0.136382	8.32298	0.006936	0.0219777	2.15889	0.0788218933791188	8.32297940564392	0.492945480077509	0.813664725410957	0.307201111170688	0.127055	8.32298	0.0118937	0.100247	1.92468	0.0892669	8.32298	0.077169	0.332	1.11256	0.0377901059368902	8.32297940564392
Q99PD4;D3ZXP7	Arpc1a	Actin-related protein 2/3 complex subunit 1A	26256.400390625	26502.80078125	27439.30078125	26357.80078125	22736.19921875	24728.900390625	25505.80078125	32518.69921875	26284.69921875	25365.30078125	24327.30078125	25945.30078125	27151	24425.69921875	26037.80078125	-0.0527693	6.29738	0.523375	0.690702	-0.281187	-0.106798	6.29738	0.196485	0.332766	-0.70667	0.0954176	6.29738	0.248362	0.411558	0.604914	-0.0188465563322339	6.29738432769502	0.870088238291335	0.958078932528263	-0.0604367020252793	0.202215	6.29738	0.0144691	0.114355	1.83956	0.148187	6.29738	0.0730728	0.322972	1.13624	0.054028908408838	6.29738432769502
O88656	Arpc1b	Actin-related protein 2/3 complex subunit 1B	263713	264302	264542	276300	275949	269550	269122	266627	270661	272804	277116	272889	270634	268009	272396	0.0852754	9.66952	0.00884436	0.0282241	2.05333	0.0649484	9.66952	0.0461521	0.105771	1.33581	0.0474591	9.66952	0.145107	0.274525	0.83831	0.0614268193346209	9.66952059250487	0.59298952426849	0.872177612736849	0.226952978798595	-0.0174894	9.66952	0.59131	0.868419	-0.228185	-0.0378164	9.66952	0.245621	0.60772	-0.609735	0.0203283741785659	9.66952059250487
A0A0G2K9A2;P85970;A0A0G2K905;A0A0G2K2J1	Arpc2	Arp2/3 complex 34 kDa subunit;Actin-related protein 2/3 complex subunit 2	384895	403875	396750	430773	423694	411060	404958	407320	396827	415574	407259	415971	393262	386502	404930	0.0948429	10.2549	0.00958655	0.0302001	2.01834	0.106891	10.2549	0.00350664	0.0114791	2.45511	0.0510559	10.2549	0.163162	0.299523	0.787382	0.0273569666828517	10.2548644142589	0.811829049355114	0.938319042466481	0.0905354125544439	-0.0558355	10.2549	0.127231	0.460333	-0.895408	-0.043787	10.2549	0.231692	0.597428	-0.635089	-0.0120461132457475	10.2548644142589
B2GV73	Arpc3	Actin-related protein 2/3 complex subunit 3	230944	240600	201540	232471	205521	236829	224483	245265	233222	242527	221993	243046	225662	242081	238497	0.10279	9.4431	0.116941	0.23546	0.932033	0.0156394	9.4431	0.811483	0.887767	0.0907206	0.0844707	9.4431	0.197618	0.345049	0.704174	0.0967211137260652	9.44310487798366	0.400037116289208	0.751983612476799	0.397899712042606	0.0688313	9.4431	0.293782	0.677568	0.531975	-0.0183196	9.4431	0.779924	0.932454	-0.107948	0.0871474036396733	9.44310487798366
B2RZ72	Arpc4	Actin-related protein 2/3 complex subunit 4	207927	212790	197119	206328	212366	209802	212111	214682	198991	207532	201545	208343	206294	198402	223632	0.0300521	9.29069	0.549915	0.712796	0.259704	0.0371367	9.29069	0.459996	0.615187	0.337246	0.0407708	9.29069	0.417274	0.584229	0.379579	0.0525083870578254	9.29068945358897	0.647759553662727	0.896347074328923	0.188586172981417	0.00363411	9.29069	0.94239	0.982836	0.0257694	0.0107187	9.29069	0.831149	0.947697	0.0803212	-0.00708657084678774	9.29068945358897
Q4KLF8;A0A0G2K585	Arpc5	Actin-related protein 2/3 complex subunit 5	182323	198433	192791	216232	200426	209322	202899	202812	213570	203950	193479	195810	202160	212023	194403	0.0801661	9.24473	0.0667072	0.150566	1.17583	0.138976	9.24473	0.00147999	0.00549741	2.82974	0.133198	9.24473	0.00231566	0.008539	2.63533	0.113535685859173	9.24473089728868	0.323257901598525	0.6885854713312	0.49045085058153	-0.00577796	9.24473	0.894878	0.973325	-0.0482363	0.0530316	9.24473	0.225094	0.591775	0.647636	-0.0588087164818513	9.24473089728868
A1L108	Arpc5l	Actin-related protein 2/3 complex subunit 5-like protein	85498.703125	80484.5	76713.203125	76688.6015625	78060.796875	78842.8984375	81269.3984375	79930.296875	80738	78175.6015625	81094.203125	82535.8984375	81078.796875	82922.3984375	82997.703125	0.0255053	7.92157	0.599703	0.754767	0.222064	-0.0428401	7.92157	0.377968	0.533021	-0.422545	0.0174272	7.92157	0.719934	0.834768	0.142707	0.0529915451330987	7.92157287230379	0.644894101078249	0.896347074328923	0.190511595586898	0.0602674	7.92157	0.214879	0.596443	0.667805	-0.00807808	7.92157	0.868031	0.961828	-0.0614649	0.0683452363959764	7.92157287230379
Q712U5	Arpp19	cAMP-regulated phosphoprotein 19	32607	32103.900390625	29368.099609375	31005.900390625	26771.80078125	34911.30078125	33385.3984375	36384.5	34994.19921875	30225	31856.099609375	30627.19921875	34319.30078125	34298.5	31336.599609375	0.00940866	6.60388	0.905959	0.959204	0.0428915	-0.00895673	6.60388	0.910429	0.950806	-0.0407539	0.17723	6.60388	0.0258012	0.067563	1.58836	0.114546387086255	6.6038829772392	0.319684737220075	0.686740201801296	0.495278097851963	0.186187	6.60388	0.0191943	0.137559	1.71683	0.167821	6.60388	0.0347824	0.211753	1.45864	0.0183637474010715	6.6038829772392
P29066	Arrb1	Beta-arrestin-1	289009	282485	302347	247314	256036	250581	261568	257018	250338	240326	251763	249023	264416	254627	249013	-0.206146	9.61487	7.65E-08	7.82E-07	-7.1163	-0.199844	9.61487	1.88E-07	1.63E-06	-6.72643	-0.161682	9.61487	2.48E-05	0.000150155	-4.60557	-0.157925724136081	9.61486555557205	0.169460618960256	0.521975764016658	-0.770931211651945	0.0381616	9.61487	0.319582	0.70004	0.495418	0.0444632	9.61487	0.246187	0.60772	0.608734	-0.00630191830195641	9.61486555557205
P29067	Arrb2	Beta-arrestin-2	44948.1015625	46238.30078125	47926.5	40717.8984375	37283	41853.1015625	42477	44171.6015625	41244.6015625	40515.1015625	38320	37600.3984375	40052.6015625	42568	39908.8984375	-0.225201	6.97314	6.88E-05	0.000385091	-4.16266	-0.201867	6.97314	0.00035879	0.00155333	-3.44516	-0.098338	6.97314	0.08201	0.17543	-1.08613	-0.154863977337309	6.97314114593845	0.178344530982814	0.535964141994848	-0.74874020396175	0.103529	6.97314	0.0672082	0.324772	1.17258	0.126863	6.97314	0.0249249	0.173245	1.60337	-0.0233358611508759	6.97314114593845
Q32KK2	Arsa	Arylsulfatase A	122227	117142	125704	120857	121158	123825	130754	140831	128367	126390	126028	127070	132024	126742	126307	0.0873979	8.57267	0.0497941	0.118953	1.30282	0.0160795	8.57267	0.718199	0.820014	0.143755	0.154606	8.57267	0.000520366	0.00227224	3.28369	0.105191336594273	8.57267419143964	0.360164962266017	0.724188128856317	0.443498538697668	0.138527	8.57267	0.00187543	0.0270339	2.7269	0.0672081	8.57267	0.131358	0.447321	0.881545	0.0713159122662283	8.57267419143964
P50430	Arsb	Arylsulfatase B	291995	298098	318638	320439	317697	322431	328629	321511	322189	322213	316949	312639	320508	328981	305725	0.0984959	9.89743	0.00781586	0.0254216	2.10702	0.0932566	9.89743	0.0117863	0.0332612	1.92862	0.120534	9.89743	0.00113397	0.00452339	2.9454	0.100277757501712	9.8974249182494	0.382906327634596	0.744214707389767	0.416907456754735	0.0272778	9.89743	0.461291	0.803222	0.336025	0.0220385	9.89743	0.551702	0.849155	0.258295	0.00524070209311821	9.8974249182494
Q32KK0	Arse	Arylsulfatase E	7098.39013671875	7367.97998046875	7369.7900390625	6845.52001953125	6669.18994140625	6965.14013671875	6783.18994140625	7000.330078125	6141.39013671875	7428.64013671875	6512.009765625	7259.14990234375	6550.10986328125	7144.330078125	6913.89990234375	-0.010934	4.38557	0.945576	0.975967	-0.0243034	-0.079583	4.38557	0.617423	0.749405	-0.209417	-0.109185	4.38557	0.493107	0.65396	-0.307059	-0.0552099363502075	4.38556767246704	0.731190932864115	0.912909151907608	-0.135969202711174	-0.0296019	4.38557	0.852854	0.96362	-0.0691253	-0.0982508	4.38557	0.537446	0.842187	-0.269665	0.0686484773673279	4.38556767246704
B4F7F3	Arvcf	ARVCF, delta catenin family member	42945.8984375	36244.19921875	44544.5	30785.900390625	31955.69921875	30583.5	28610	33699.3984375	30632.599609375	31877.599609375	32805.1015625	29953.69921875	29286.19921875	28618.80078125	27754.5	-0.355287	6.62025	1.39E-06	1.12E-05	-5.85788	-0.39367	6.62025	8.96E-08	8.12E-07	-7.0478	-0.389587	6.62025	1.21E-07	1.1E-06	-6.9157	-0.502127721346093	6.62024192946538	1.34409918695362E-05	0.000299121020815907	-4.87156868161166	0.00408267	6.62025	0.955892	0.985893	0.019591	-0.0343001	6.62025	0.641153	0.878972	-0.193039	0.0383815712560449	6.62024192946538
Q6P7S1;A0A0G2K8T0	Asah1	Acid ceramidase	462532	482330	491068	435149	413459	455132	430114	428162	432164	437910	436976	400703	425142	428957	409727	-0.139555	10.365	0.000874366	0.00376463	-3.05831	-0.126199	10.365	0.00261488	0.00890465	-2.58255	-0.131394	10.365	0.00172687	0.00655849	-2.76274	-0.15599603021488	10.3650444787987	0.174696345581728	0.531238023264883	-0.757716179792626	-0.00519569	10.365	0.901391	0.975888	-0.0450869	0.00816038	10.365	0.845692	0.950187	0.0727876	-0.0133572492368674	10.3650444787987
Q1AAU6;A0A0G2K451;A0A0G2JZQ0;A0A0G2JX76	Asap1	Arf-GAP with SH3 domain, ANK repeat and PH domain-containing protein 1	26625.599609375	25125.5	29151.900390625	27951.900390625	29824.900390625	25382.30078125	28992	27687.5	29725.599609375	27622.69921875	29042.599609375	29458	29776.099609375	29234.5	27058.80078125	0.122151	6.40754	0.0758227	0.167126	1.1202	0.0527883	6.40754	0.442993	0.598441	0.353604	0.117852	6.40754	0.0867173	0.183641	1.06189	0.117675699105695	6.40754202137125	0.306772587893402	0.670809283015696	0.513183449998506	0.0650633	6.40754	0.344286	0.720457	0.463081	-0.00429914	6.40754	0.950332	0.986091	-0.0221246	0.0693652442591236	6.40754202137125
P02706	Asgr1	Asialoglycoprotein receptor 1	22780.5	21540.599609375	20298.30078125	17505.900390625	19023.19921875	19075.900390625	18550.19921875	19164.69921875	18534.900390625	19495	17856.19921875	20277.69921875	18731.30078125	19431.400390625	18698.599609375	-0.134079	5.86874	0.0698662	0.15697	-1.15573	-0.204274	5.86874	0.0057616	0.0178476	-2.23946	-0.178101	5.86874	0.0160586	0.0450173	-1.79429	-0.157067550466982	5.8687386361073	0.172874169659318	0.527490546489649	-0.762269892859451	0.0261734	5.86874	0.723775	0.921425	0.140397	-0.0440215	5.86874	0.551982	0.849155	-0.258075	0.0701955443816547	5.8687386361073
Q4QRB8;P20673	Asl	Argininosuccinate lyase	40528.19921875	41224.30078125	42506.6015625	42386.5	41044.6015625	41495.5	42483.3984375	41271.30078125	40822.5	39830.5	40808.5	41275.8984375	43053.30078125	43835.5	41835.5	0.00406446	6.97041	0.931822	0.968745	0.0306672	0.0206306	6.97041	0.663458	0.785451	0.178187	0.026437	6.97041	0.577061	0.728344	0.238778	0.0791137860900352	6.97041375845452	0.491706579362723	0.813207035099889	0.308293980520478	0.00580637	6.97041	0.902658	0.976564	0.0444767	0.0223725	6.97041	0.63704	0.878972	0.195833	-0.0165637436671822	6.97041375845452
D4AA35	Asmtl	Acetylserotonin O-methyltransferase-like	8340.3095703125	8916.9296875	9178.900390625	8774.509765625	10094.599609375	9199.16015625	10071.2001953125	10073.599609375	8864.6201171875	9616.509765625	7846.85009765625	8887.3798828125	8251.580078125	8117.66015625	8868.7900390625	0.0273804	4.76238	0.815431	0.901412	0.0886127	0.099787	4.76238	0.394253	0.54927	0.404225	0.15723	4.76238	0.179421	0.321691	0.746126	-0.0380240611566154	4.76238498109549	0.742589578764372	0.919407142372428	-0.129251149799983	0.0574432	4.76238	0.623856	0.877161	0.204916	0.12985	4.76238	0.267556	0.623315	0.572585	-0.0724075004430574	4.76238498109549
G3V9T7	Asna1	ATPase Asna1	72514	71460.296875	70698.1015625	72172.5	73407.8984375	70793.703125	72722.8984375	71775.5	68909.3984375	69077.203125	71721.6015625	74336.203125	70633.796875	68570.1015625	71652.8984375	0.0343653	7.74816	0.461332	0.634363	0.335986	0.0239581	7.74816	0.607591	0.741443	0.216388	0.0139401	7.74816	0.76515	0.866785	0.116253	0.00224495069230518	7.74816379076637	0.984469072463345	0.995798279602295	0.00679792286713946	-0.010018	7.74816	0.830052	0.961133	-0.0808947	-0.0204252	7.74816	0.661546	0.884328	-0.17944	0.0104087485444032	7.74816379076637
A0A096MKE0;A0A096MJA9;A0A0G2K2B5	Asph	Aspartate-beta-hydroxylase	34148.69921875	37122.80078125	34405.8984375	31638.80078125	32288.69921875	31435.099609375	32908.8984375	31851.80078125	29821.900390625	33352	32932.5	35766	33402.80078125	31228.5	33714.30078125	-0.0189692	6.63839	0.762742	0.874731	-0.117622	-0.13555	6.63839	0.0309384	0.0757632	-1.5095	-0.137486	6.63839	0.0286253	0.0736868	-1.54325	-0.0755382820299931	6.63839215592215	0.511632402787782	0.823611298142514	-0.291041958512566	-0.00193579	6.63839	0.97562	0.989825	-0.0107191	-0.118517	6.63839	0.0592231	0.287833	-1.22751	0.11658419299002	6.63839215592215
P09034	Ass1	Argininosuccinate synthase	40416.8984375	40989.30078125	37306.30078125	36272.30078125	32697.599609375	32516.30078125	27996.900390625	26768.80078125	30444.19921875	33063.3984375	31956.5	33201.8984375	27204.900390625	32425.69921875	31154.599609375	-0.24245	6.63273	0.000803202	0.00351938	-3.09518	-0.21431	6.63273	0.00304408	0.0102019	-2.51654	-0.456699	6.63273	2.92E-10	3.64E-09	-9.53414	-0.359149305091781	6.63273068574218	0.00182611529509724	0.0199692004468176	-2.73847180596722	-0.242388	6.63273	0.000811564	0.0146024	-3.09068	-0.214249	6.63273	0.00307423	0.0417076	-2.51226	-0.0281367076442421	6.63273068574218
D4A2N1;A0A0G2JX45	Ate1	Arginyl-tRNA--protein transferase 1	5753.72021484375	4879.830078125	6314.66015625	4674.330078125	4204.330078125	4043.5400390625	5133.9501953125	5220.81982421875	5309.7998046875	4704.8798828125	5494.31005859375	5161.47998046875	5316.97021484375	5759.81005859375	4739.5400390625	-0.109981	3.94545	0.540468	0.704971	-0.26723	-0.37819	3.94545	0.0354991	0.0850437	-1.44978	-0.0903446	3.94545	0.615128	0.758299	-0.211035	-0.0714495065901943	3.94544731730039	0.692855168153783	0.90327521151395	-0.159357539190955	0.287846	3.94545	0.109409	0.429675	0.960948	0.0196364	3.94545	0.913315	0.974792	0.0393795	0.268210376377605	3.94544731730039
D3ZFK6;A0A0G2K9U6	Atg16l1	Autophagy-related 16-like 1	3967.68994140625	3061.5	3280.60009765625	3984.5	4679.4599609375	3705.64990234375	4068.88989257813	3596.81005859375	3721.28002929688	3920.1201171875	4316.669921875	5008.89990234375	3937.06005859375	4212.990234375	4094.02001953125	0.392572	3.5819	0.0489078	0.117388	1.31062	0.274693	3.5819	0.168004	0.293141	0.774679	0.165074	3.5819	0.407435	0.574895	0.389942	0.275497042497076	3.58192495766604	0.167344443220985	0.519648534212531	0.776388704092163	-0.109619	3.5819	0.582129	0.86534	-0.234981	-0.227499	3.5819	0.253271	0.613901	-0.596415	0.117879050221139	3.58192495766604
Q6AZ50	Atg3	Ubiquitin-like-conjugating enzyme ATG3	22790	23523.69921875	20758.900390625	20832.400390625	20218.099609375	21274.30078125	20384.599609375	20006.80078125	20164.099609375	20833.099609375	21728.900390625	21659.19921875	21210	20528.5	21956.5	-0.0319904	5.99649	0.638182	0.787484	-0.195056	-0.0936944	5.99649	0.168357	0.293297	-0.773768	-0.125575	5.99649	0.0648934	0.145565	-1.1878	-0.0467866273300964	5.99649504822068	0.684704436851629	0.902681192748095	-0.164496857916329	-0.0318802	5.99649	0.639551	0.886765	-0.194125	-0.0935842	5.99649	0.168987	0.514702	-0.772146	0.0617058533448084	5.99649504822068
A0A0G2QC33	Atg4b	Cysteine protease	898.93701171875	605.776000976563	1191.33996582031	1029.28002929688	1342.31005859375	922.328979492188	823.06201171875	1210.77001953125	899.903015136719	868.893005371094	541.804992675781	946.976013183594	757.10302734375	670.226013183594	419.242004394531	-0.158213	1.4006	0.625555	0.777195	-0.203735	0.303883	1.4006	0.347226	0.500519	0.459387	0.147613	1.4006	0.648449	0.783533	0.188124	-0.517429408786277	1.40046209971546	0.111105934540919	0.409703133619638	-0.954262743313495	-0.15627	1.4006	0.629018	0.880947	-0.201337	0.305826	1.4006	0.344724	0.708723	0.462529	-0.462096601301456	1.40046209971546
Q641Y5	Atg7	Ubiquitin-like modifier-activating enzyme ATG7	11484.2998046875	10500.900390625	11396.099609375	8663.0400390625	9848.2998046875	9336.4697265625	9416.2197265625	10363.900390625	8838.599609375	9811.75	9660.16015625	9434.099609375	10178.099609375	9153.3203125	10485.2001953125	-0.176366	4.89908	0.0986615	0.206876	-1.00585	-0.24835	4.89908	0.0200931	0.0524447	-1.69695	-0.199075	4.89908	0.0623461	0.141552	-1.20519	-0.134330173272455	4.89907643604989	0.244923169514335	0.615217902037494	-0.610970129059596	0.0492758	4.89908	0.644874	0.887362	0.190525	-0.0227086	4.89908	0.831989	0.947803	-0.0798823	0.0719833574196829	4.89907643604989
O35567	Atic	Bifunctional purine biosynthesis protein PURH	167668	164058	171527	170244	167280	169884	168575	170623	168106	172862	169369	169375	165917	173519	165021	0.0551835	8.99131	0.123829	0.246782	0.907178	0.0247573	8.99131	0.48996	0.645729	0.30984	0.034257	8.99131	0.339425	0.506244	0.469257	0.0315914902151581	8.99130508876794	0.783428430358978	0.928667206017765	0.106000672098872	0.0094997	8.99131	0.791117	0.944945	0.101759	-0.0209265	8.99131	0.559527	0.849729	-0.252179	0.0304259046928401	8.99130508876794
A0A0G2JSS9	Atl3	Atlastin-3	262238	244269	257110	235522	244932	239481	235110	234396	238878	239413	238831	235685	231637	240806	230988	-0.0658362	9.50127	0.0796672	0.17349	-1.09872	-0.0721675	9.50127	0.0547109	0.122064	-1.26193	-0.0858751	9.50127	0.022254	0.0591808	-1.65259	-0.0904316076436552	9.50127030171503	0.431368292554265	0.773961356584279	-0.365151780593688	-0.0137076	9.50127	0.715214	0.920893	-0.145564	-0.0200389	9.50127	0.593759	0.861766	-0.22639	0.00633165232172337	9.50127030171503
Q9WUC4	Atox1	Copper transport protein ATOX1	32102.30078125	36774.80078125	38324.8984375	39138.3984375	28750.80078125	42457.19921875	33448.1015625	36214.19921875	40698.80078125	35186.30078125	30376.099609375	27543.30078125	32697.69921875	40333.19921875	23566.80078125	-0.171649	6.69878	0.245239	0.414782	-0.61041	0.0553853	6.69878	0.707652	0.813463	0.15018	0.0648506	6.69878	0.660584	0.791875	0.180072	-0.12320630752613	6.69877968649711	0.409995339493717	0.754831767993875	-0.387221079972131	0.00946529	6.69878	0.948958	0.985371	0.0227528	0.236499	6.69878	0.109455	0.401284	0.960763	-0.227033032519109	6.69877968649711
G3V7I3	Atp13a1	Cation-transporting ATPase	16549.80078125	23783.599609375	17197.099609375	17077.30078125	13085.2001953125	17270.30078125	15236.7001953125	14019.5	16346.7998046875	16723.30078125	14379	16032.2998046875	15779.599609375	16116	14413.2001953125	-0.256425	5.6142	0.0389153	0.0966974	-1.40988	-0.266237	5.6142	0.0320303	0.0782859	-1.49444	-0.313581	5.6142	0.0115854	0.0339401	-1.93609	-0.285844850075213	5.61419663455831	0.0193986846437767	0.128497292274834	-1.71222771704484	-0.047344	5.6142	0.703056	0.916104	-0.15301	-0.0571561	5.6142	0.645336	0.878972	-0.190214	0.00980891107458351	5.61419663455831
P06685	Atp1a1	Sodium/potassium-transporting ATPase subunit alpha-1	409283	426791	428517	473124	455894	448487	450995	451681	445925	462001	463094	464386	453066	450154	456739	0.167336	10.4029	7.23E-07	6.28E-06	6.14081	0.136131	10.4029	5.55E-05	0.00029276	4.25608	0.115495	10.4029	0.00062528	0.0026751	3.20393	0.133236431222204	10.4028990117978	0.24632775707308	0.616913642343932	0.608486647582491	-0.0206355	10.4029	0.541067	0.845408	-0.266749	-0.0518405	10.4029	0.124661	0.433834	-0.904269	0.0312063848118714	10.4028990117978
Q63377	Atp1b3	Sodium/potassium-transporting ATPase subunit beta-3	125222	117632	125050	153112	156290	151824	138891	134314	137468	149769	157153	148279	132343	133639	135143	0.338367	8.71801	7.98E-18	1.86E-16	17.098	0.338968	8.71801	6.98E-18	1.36E-16	17.1564	0.181188	8.71801	4.07E-06	2.86E-05	5.39058	0.152997482481744	8.71801290092363	0.183262067019554	0.544994502323056	0.736927419320043	-0.15778	8.71801	5.96E-05	0.00154303	-4.22472	-0.157179	8.71801	6.36E-05	0.00174912	-4.19646	-0.000606371244105072	8.71801290092363
P11507	Atp2a2	Sarcoplasmic/endoplasmic reticulum calcium ATPase 2	375201	376397	399576	345667	335215	323409	324921	328638	336330	336843	340860	325577	325739	326290	321774	-0.1669	10.0059	2.45E-06	1.91E-05	-5.61111	-0.184053	10.0059	2.03E-07	1.74E-06	-6.69208	-0.194985	10.0059	3.7E-08	3.65E-07	-7.43216	-0.212997507322424	10.0059278632163	0.0639153720647752	0.292627636311441	-1.19439467861732	-0.0109324	10.0059	0.757567	0.937241	-0.120579	-0.0280853	10.0059	0.427742	0.766912	-0.368818	0.0171515653132938	10.0059278632163
P11505	Atp2b1	Plasma membrane calcium-transporting ATPase 1	24866.30078125	22893.19921875	23088.69921875	22489.19921875	22947.30078125	24874.69921875	22077.400390625	23382.19921875	24733.599609375	23119.19921875	22749.69921875	22447.69921875	23303.099609375	23809.900390625	20538	-0.0215523	6.12413	0.766009	0.87632	-0.115766	0.00180444	6.12413	0.980329	0.989298	0.00862812	0.0086621	6.12413	0.904958	0.951463	0.0433715	-0.0393892173052568	6.124131178122	0.732432504379104	0.914009475459806	-0.135232390531943	0.00685766	6.12413	0.924745	0.981461	0.033978	0.0302144	6.12413	0.676489	0.888329	0.169739	-0.0233590896359498	6.124131178122
P15999;F1LP05;A0A0G2K099	Atp5a1	ATP synthase subunit alpha, mitochondrial;ATP synthase subunit alpha;Uncharacterized protein	933299	914732	899744	826097	786597	786896	719449	727144	753278	805169	824444	782498	711746	740159	766867	-0.15704	11.2315	7.32E-05	0.000404481	-4.13561	-0.183085	11.2315	3.78E-06	2.52E-05	-5.42226	-0.298626	11.2315	4.84E-14	8.84E-13	-13.3151	-0.280335998854961	11.2314705555988	0.014771765279378	0.104272282174948	-1.83056760182534	-0.115541	11.2315	0.00352432	0.0438593	-2.45292	-0.141586	11.2315	0.000349709	0.00737379	-3.45629	0.0260456525987935	11.2314705555988
G3V6D3;P10719	Atp5b	ATP synthase subunit beta;ATP synthase subunit beta, mitochondrial	1065260	1040810	1050250	988274	936188	986972	808865	852715	909296	996315	970228	879162	840043	895867	866758	-0.118531	11.4654	0.0135205	0.0398855	-1.86901	-0.103838	11.4654	0.0304882	0.0749502	-1.51587	-0.2737	11.4654	1.2E-08	1.25E-07	-7.91991	-0.250205874543808	11.4654037646787	0.0295352218779612	0.173050480148701	-1.52965976223595	-0.169862	11.4654	0.000402146	0.00834372	-3.39562	-0.155169	11.4654	0.00122617	0.0206013	-2.91145	-0.0146930764473457	11.4654037646787
Q6PCU0;P35435;Q6QI09	Atp5c1;Taf3	ATP synthase subunit gamma;ATP synthase subunit gamma, mitochondrial	205621	205749	196010	184405	172889	176904	163492	172464	168397	190100	185585	185190	162041	168429	177501	-0.0839389	9.0903	0.0603051	0.138959	-1.21965	-0.17292	9.0903	0.000109301	0.000536355	-3.96138	-0.245891	9.0903	3.8E-08	3.73E-07	-7.41968	-0.229710629177997	9.09030494525623	0.0457466097567679	0.234383071082172	-1.33964108560812	-0.0729711	9.0903	0.102526	0.417674	-0.989164	-0.161952	9.0903	0.000290982	0.00641932	-3.53613	0.0889806350115837	9.09030494525623
G3V7Y3;P35434	Atp5d	ATP synthase subunit delta, mitochondrial	93657.203125	97430.8984375	88911	100462	92083.3984375	93411.8984375	84689.5	88810.5	90286.8984375	95989.3984375	96014.3984375	97785.1015625	90815.296875	91027.3984375	94112.8984375	0.080539	8.13072	0.102255	0.212283	0.990317	0.0424882	8.13072	0.388706	0.543332	0.410379	-0.0639653	8.13072	0.194416	0.340866	-0.711269	0.00690683092326859	8.13071579570753	0.952127190269895	0.988329976948998	0.0213050323479773	-0.106453	8.13072	0.0308123	0.188462	-1.51128	-0.144504	8.13072	0.00337624	0.044381	-2.47157	0.0380519868237526	8.13071579570753
P29418	Atp5e	ATP synthase subunit epsilon, mitochondrial	76274.203125	83676	71016	77235.296875	71136.203125	71900	62723.1015625	63375.5	68880.5	77820.5	74960.796875	73495.6015625	62828.80078125	63609.69921875	70796	0.00104917	7.74686	0.986984	0.992536	0.00568977	-0.0564804	7.74686	0.376315	0.531281	-0.424448	-0.222653	7.74686	0.000490807	0.00215429	-3.30909	-0.199723093681243	7.74686263316436	0.0825058724593569	0.34231832559905	-1.08351513889336	-0.166173	7.74686	0.00927191	0.0855376	-2.03283	-0.223702	7.74686	0.00046173	0.00937128	-3.33561	0.0575305615831732	7.74686263316436
P19511	Atp5f1	ATP synthase F(0) complex subunit B1, mitochondrial	139404	152913	146318	165299	142271	138471	120932	128830	135286	152756	143556	140726	120050	130469	136291	0.0260488	8.71538	0.677183	0.819663	0.169294	0.0363731	8.71538	0.56102	0.704661	0.251022	-0.16551	8.71538	0.00817997	0.0254321	-2.08725	-0.152820850261269	8.71538476561665	0.183756096269068	0.544994502323056	-0.735758243905818	-0.201883	8.71538	0.00125826	0.0205948	-2.90023	-0.191559	8.71538	0.00220982	0.0327854	-2.65564	-0.0103283582963921	8.71538476561665
P31399	Atp5h	ATP synthase subunit d, mitochondrial	268476	273330	231654	263834	241296	263248	216420	234247	261130	270995	259206	246027	227887	238850	242709	0.0354047	9.55257	0.593999	0.749739	0.226214	0.00233238	9.55257	0.972014	0.984825	0.0123273	-0.0985077	9.55257	0.138063	0.265879	-0.859924	-0.0972179666473821	9.55256616420376	0.397611520726383	0.749992883332961	-0.400541040483455	-0.10084	9.55257	0.128979	0.460581	-0.889481	-0.133912	9.55257	0.0438104	0.244279	-1.35842	0.0330714414727307	9.55256616420376
P29419	Atp5i	ATP synthase subunit e, mitochondrial	72716.3984375	68345	53094.19921875	57665.30078125	52780.8984375	60978.69921875	53965.30078125	59571.6015625	55869.3984375	61996.80078125	58668	63281.80078125	51150.80078125	57878.19921875	63317.19921875	-0.0480492	7.48415	0.616253	0.768649	-0.210241	-0.168371	7.48415	0.079126	0.164005	-1.10168	-0.175685	7.48415	0.0669512	0.149126	-1.17424	-0.144767179838031	7.48414993801176	0.208166757231293	0.579666047847063	-0.68158862306615	-0.00731482	7.48415	0.939253	0.982452	-0.0272173	-0.127636	7.48415	0.183167	0.531212	-0.737153	0.120320711033512	7.48414993801176
P21571	Atp5j	ATP synthase-coupling factor 6, mitochondrial	139796	157199	116773	124669	101643	140156	122434	138257	135134	144297	126239	133204	128056	135672	132478	-0.00516212	8.63281	0.958368	0.979175	-0.0184679	-0.163258	8.63281	0.0986599	0.192835	-1.00586	-0.0425901	8.63281	0.66654	0.794577	-0.176174	-0.0356389600583808	8.63280548796245	0.756527120198263	0.921285758221987	-0.121175498650262	0.120668	8.63281	0.222202	0.604208	0.653253	-0.037428	8.63281	0.704937	0.906273	-0.15185	0.158098523013007	8.63280548796245
D3ZAF6	Atp5j2	ATP synthase subunit f, mitochondrial	58884.1015625	55684.1015625	55300.5	51952.69921875	49948.19921875	46682	44768.6015625	48426.80078125	48690.69921875	52997.5	52988.80078125	54117	47337.8984375	48711.30078125	50644	-0.0543486	7.26713	0.317506	0.49631	-0.498249	-0.181021	7.26713	0.000873941	0.00349163	-3.05852	-0.23747	7.26713	1.27E-05	8.22E-05	-4.89512	-0.183546123915006	7.26713399573517	0.110633945253637	0.408988141199626	-0.95611160020612	-0.0564495	7.26713	0.29947	0.683848	-0.523647	-0.183122	7.26713	0.000762678	0.0143327	-3.11766	0.126675422164722	7.26713399573517
Q6PDU7	Atp5l	ATP synthase subunit g, mitochondrial	29264.099609375	26057.900390625	26268.5	23877.30078125	21761.19921875	23122.80078125	20908.19921875	24451	22758.599609375	25776.19921875	24171.19921875	24276.30078125	20974	24240.69921875	24140.900390625	-0.105666	6.18393	0.175447	0.323951	-0.755855	-0.234624	6.18393	0.00263878	0.00897397	-2.5786	-0.238102	6.18393	0.00227786	0.00842409	-2.64247	-0.206440016745575	6.18393414701081	0.0731091372774381	0.315975947653936	-1.13602834094664	-0.0034776	6.18393	0.964677	0.987645	-0.0156183	-0.132436	6.18393	0.0896275	0.361216	-1.04756	0.128958138691387	6.18393414701081
Q06647	Atp5o	ATP synthase subunit O, mitochondrial	302195	277568	279592	268651	257719	261351	229838	242273	257145	268995	269731	254844	232106	253466	246564	-0.0841103	9.61359	0.0808255	0.17526	-1.09245	-0.113238	9.61359	0.0187533	0.0495595	-1.72692	-0.214797	9.61359	8.32E-06	5.5E-05	-5.07978	-0.203286541780617	9.61358845223326	0.0770144424046874	0.325160739746913	-1.11342782458712	-0.101559	9.61359	0.0350468	0.205819	-1.45535	-0.130686	9.61359	0.00668391	0.0723601	-2.17497	0.0291268649803369	9.61358845223326
Q6IRF8;O54715	Atp6ap1	ATPase, H+ transporting, lysosomal accessory protein 1;V-type proton ATPase subunit S1	2601.05004882813	2236.53002929688	1844.57995605469	2017.61999511719	1772.68005371094	2253.080078125	1775.31994628906	1985.14001464844	2014.93994140625	1913.92004394531	2122.98999023438	2160.96997070313	1748.68994140625	1926.22998046875	1753.18005371094	-0.0788512	2.59834	0.721969	0.849552	-0.141482	-0.133541	2.59834	0.5464	0.69415	-0.262489	-0.189569	2.59834	0.39181	0.559381	-0.406925	-0.273605355319773	2.59834294413668	0.215551510675816	0.588614838844907	-0.666448929080695	-0.0560276	2.59834	0.800819	0.948361	-0.0964654	-0.110718	2.59834	0.617336	0.875209	-0.209478	0.0546886085570826	2.59834294413668
Q2I6B2;Q2I6B5;P25286	Atp6v0a1	V-type proton ATPase subunit a;V-type proton ATPase 116 kDa subunit a isoform 1	34218.8984375	37598.30078125	34301.3984375	32382.30078125	32459.400390625	32477.30078125	33214.19921875	33734	33822	35016.3984375	32178.19921875	34633.3984375	33254.3984375	32085.69921875	32590.69921875	-0.0282123	6.66125	0.629759	0.780889	-0.200826	-0.112289	6.66125	0.0549919	0.122274	-1.2597	-0.0522841	6.66125	0.371553	0.539571	-0.429979	-0.0878980191822731	6.66125023591974	0.445051216906723	0.781921701726008	-0.351590007131348	0.0600046	6.66125	0.305252	0.687766	0.515341	-0.0240718	6.66125	0.680895	0.891744	-0.16692	0.0840784774598007	6.66125023591974
P63081	Atp6v0c	V-type proton ATPase 16 kDa proteolipid subunit	20115.599609375	26003.80078125	20943.69921875	24741.400390625	22799.099609375	28964.900390625	23502.900390625	25741.19921875	21792.599609375	22557.5	19694.599609375	22516.400390625	23277.80078125	19929.19921875	19779	-0.0188112	6.10352	0.860124	0.929359	-0.0654387	0.203014	6.10352	0.0569789	0.125591	1.24429	0.105707	6.10352	0.321582	0.487368	0.492708	-0.0629886254170551	6.10351765140986	0.584572495308673	0.868811025540775	-0.233161622465891	-0.0973076	6.10352	0.361444	0.733413	-0.44196	0.124518	6.10352	0.242997	0.607373	0.614399	-0.22182821020575	6.10351765140986
Q5M7T6	Atp6v0d1	V-type proton ATPase subunit	126999	141745	133725	146713	127578	139940	132420	137355	136065	139448	131564	131265	122570	129573	126068	0.0306589	8.65187	0.54963	0.712796	0.259929	0.0541786	8.65187	0.290348	0.444585	0.537082	0.0346402	8.65187	0.499025	0.658327	0.301877	-0.0614980866604659	8.65187160061631	0.592649059014067	0.872177612736849	-0.227202400818804	-0.0195383	8.65187	0.702998	0.916104	-0.153046	0.0039813	8.65187	0.938117	0.983285	0.0277431	-0.0235212578451419	8.65187160061631
D4A133	Atp6v1a	ATPase H+-transporting V1 subunit A	161981	158698	162267	162926	172306	164496	164455	162259	162452	173148	169944	166558	160866	159912	166155	0.108894	8.95361	0.00454549	0.0159943	2.34242	0.0621167	8.95361	0.105509	0.203401	0.976711	0.0409865	8.95361	0.285504	0.450509	0.544388	0.0401694264551035	8.95361060951756	0.726725966549795	0.911995428807627	0.13862932181057	-0.0211302	8.95361	0.581895	0.86534	-0.235155	-0.0679072	8.95361	0.0767802	0.331842	-1.11475	0.046775311966864	8.95361060951756
P62815	Atp6v1b2	V-type proton ATPase subunit B, brain isoform	97885.8984375	96339.296875	93457.203125	105865	102411	106571	100094	103431	101319	103589	104142	99180	99317.6015625	100148	105119	0.124217	8.25316	0.0054944	0.0188624	2.26008	0.142686	8.25316	0.00142595	0.00533575	2.84589	0.105902	8.25316	0.0179237	0.0494265	1.74657	0.110465399834668	8.25315611367357	0.336651159049073	0.701794569028347	0.472819885970282	-0.0367838	8.25316	0.410871	0.766495	-0.386294	-0.0183156	8.25316	0.68225	0.891744	-0.166056	-0.0184635571668519	8.25315611367357
Q5FVI6	Atp6v1c1	V-type proton ATPase subunit C 1	54445.80078125	58195.8984375	60945	62720.80078125	58942.30078125	61003.69921875	59230.69921875	59268.30078125	60361.30078125	61172.69921875	56671	56488.8984375	58362.6015625	62745.1015625	56759.5	0.0379638	7.47725	0.467454	0.641044	0.330261	0.0867106	7.47725	0.0969417	0.19021	1.01349	0.0661405	7.47725	0.205494	0.355622	0.687201	0.0634847848767554	7.47724935798883	0.580965240451582	0.867418367402233	0.23584985096881	-0.0205701	7.47725	0.69381	0.911611	-0.158759	0.0281767	7.47725	0.5897	0.859538	0.229369	-0.0487460077495992	7.47724935798883
Q6P503	Atp6v1d	ATPase H+-transporting V1 subunit D	6310.31982421875	6103.25	6261.4501953125	6393.27978515625	6709.39013671875	6337.7001953125	6379.1298828125	6537.72021484375	5856.2099609375	6598.7900390625	6103.3798828125	6399.0498046875	6130.1298828125	6343.8798828125	6891.10986328125	0.0639722	4.26001	0.691171	0.830256	0.160415	0.0706896	4.26001	0.660631	0.783553	0.180041	0.030327	4.26001	0.850814	0.921945	0.0701656	0.0809041848540413	4.26001728775601	0.618169939193978	0.88789866109049	0.208892117939167	-0.0403626	4.26001	0.80221	0.948361	-0.0957122	-0.0336452	4.26001	0.83467	0.94884	-0.078485	-0.00671623146804272	4.26001728775601
G3V7L8;Q6PCU2	Atp6v1e1	ATPase, H+ transporting, V1 subunit E isoform 1, isoform CRA_a;V-type proton ATPase subunit E 1	48843	46036.1015625	49230.3984375	51747.80078125	55259.80078125	52617.8984375	52728.1015625	51667.6015625	55341.6015625	56610.30078125	54691.3984375	52488.8984375	51968.30078125	54170.19921875	51783.8984375	0.215973	7.30135	1.4E-05	9.04E-05	4.85488	0.160488	7.30135	0.00124377	0.00476655	2.90526	0.170991	7.30135	0.000582092	0.00251579	3.23501	0.160189620697973	7.30135046400979	0.163809034155003	0.515210192286438	0.785662150344382	0.0105032	7.30135	0.832722	0.96244	0.0795001	-0.0449823	7.30135	0.365286	0.72215	-0.437367	0.0554833378314821	7.30135046400979
P50408	Atp6v1f	V-type proton ATPase subunit F	18869.19921875	20356.30078125	18973.30078125	21763.19921875	20995	20643.099609375	20453.099609375	21364	20387.80078125	21941.80078125	21158.099609375	22480.30078125	21832.80078125	20956.30078125	22130.599609375	0.203617	5.98075	0.0019113	0.00741148	2.71867	0.13598	5.98075	0.0381982	0.0903158	1.41796	0.11854	5.98075	0.0707943	0.155907	1.15	0.185822054429864	5.98075179753171	0.106856083322159	0.398667475571054	0.971200748389565	-0.0174407	5.98075	0.790526	0.944684	-0.102084	-0.085077	5.98075	0.194504	0.547551	-0.711072	0.0676396735328644	5.98075179753171
B2GUV5;A0A0G2KAG3;A0A0G2K2R1;Q8R2H0	Atp6v1g1;Atp6v1g2	V-type proton ATPase subunit G;ATPase H+-transporting V1 subunit G2	22318	25070.900390625	16817.5	26811.30078125	24546.30078125	26019.400390625	24972.80078125	27054.900390625	27117.400390625	27125.5	24401.599609375	28616.599609375	27600.19921875	27717.80078125	29772.69921875	0.349927	6.27787	0.000820392	0.00358851	3.08598	0.2801	6.27787	0.00738121	0.0222458	2.13187	0.322572	6.27787	0.00203728	0.00761206	2.69095	0.433015766969862	6.27787541985714	0.000174197383584328	0.00278095035510928	3.75895837231011	0.042472	6.27787	0.68436	0.90557	0.164715	-0.0273546	6.27787	0.793484	0.937776	-0.100462	0.0698268839262992	6.27787541985714
E9PTI1;A0A0G2K9J2	Atp6v1h	ATPase H+-transporting V1 subunit H	17246.5	17564	17167.80078125	16950.599609375	17045.69921875	19187.19921875	18110.69921875	18030.19921875	15650.099609375	17326.599609375	17919.599609375	17704.099609375	18014.69921875	17056.30078125	17774.30078125	0.0579007	5.722	0.450511	0.624902	0.346295	0.0461427	5.722	0.547633	0.69502	0.26151	0.0175633	5.722	0.819145	0.901593	0.0866391	0.0519805145598279	5.7220001532994	0.652115171364185	0.896347074328923	0.185675695877338	-0.0285794	5.722	0.70968	0.918869	-0.148938	-0.0403374	5.722	0.599203	0.864187	-0.222426	0.0117545207307363	5.7220001532994
D3ZJK8;F1LUT4	Atp8a1	ATPase phospholipid transporting 8A1;Phospholipid-transporting ATPase	42363.69921875	41338.30078125	44169.19921875	37955.6015625	35851.5	33591.5	36681.6015625	37858.30078125	35917.1015625	36516.69921875	38859.19921875	39060.8984375	35991.1015625	35463.19921875	36514.80078125	-0.128574	6.83366	0.0192489	0.0539608	-1.71559	-0.239095	6.83366	1.36E-05	8.19E-05	-4.8669	-0.188304	6.83366	0.000609883	0.00261806	-3.21475	-0.215583457733841	6.83365763347675	0.0610797196554914	0.284328896818315	-1.21410296494162	0.0507903	6.83366	0.355438	0.728107	0.449236	-0.0597303	6.83366	0.277072	0.636138	-0.557407	0.11052459632569	6.83365763347675
Q03344;REV__A0A0G2JT68;REV__D3ZGS5	Atpif1	ATPase inhibitor, mitochondrial	66317.5	69298.3984375	65888.8984375	63356.8984375	63804.80078125	62912.1015625	59534.19921875	57413.69921875	62034.19921875	61716.3984375	60760.19921875	60414.19921875	60080.5	59617.19921875	59280.6015625	-0.1087	7.54848	0.016146	0.0463901	-1.79193	-0.0716495	7.54848	0.11277	0.214684	-0.947807	-0.148828	7.54848	0.000990538	0.00402724	-3.00413	-0.14308045494377	7.54847649847594	0.213499805270821	0.586200222913498	-0.670602516750651	-0.0771781	7.54848	0.0876954	0.380965	-1.05702	-0.0401275	7.54848	0.374676	0.724183	-0.426344	-0.0370500593079515	7.54847649847594
Q9ER24	Atxn10	Ataxin-10	6938.7099609375	6575.8701171875	7442.18017578125	6713.97998046875	7470.580078125	7083.740234375	7213.02978515625	7490.16015625	6655.97021484375	6778.1201171875	7214.7900390625	7120.14013671875	7345.4501953125	6221.7099609375	6642.18017578125	0.0424466	4.39739	0.792758	0.888991	0.100859	0.0347341	4.39739	0.829823	0.898111	0.0810144	0.0507237	4.39739	0.753477	0.858941	0.12293	-0.0238482077877987	4.39739053083598	0.883835027372714	0.965587071393059	-0.0536287908555956	0.0159896	4.39739	0.921364	0.981461	0.0355688	0.00827712	4.39739	0.959404	0.986552	0.0179987	0.00771316556506839	4.39739053083598
B3DMA1;A0A0G2JYE0	Atxn2l	Ataxin 2-like	32752.400390625	34410.30078125	33427.8984375	37347.30078125	36617.3984375	37190.19921875	37837.80078125	36640.3984375	35480.5	37264.8984375	35944.8984375	37899.5	37251.19921875	38789	38066	0.174938	6.77979	0.000671684	0.0030054	3.17283	0.156821	6.77979	0.00229747	0.00801743	2.63875	0.151053	6.77979	0.00331825	0.0115956	2.47909	0.210011988741749	6.77979333803664	0.0681042039565374	0.302592583954002	1.16682607900095	-0.00576822	6.77979	0.910864	0.976778	-0.0405466	-0.0238846	6.77979	0.642357	0.878972	-0.192223	0.0181179633204917	6.77979333803664
P07151	B2m	Beta-2-microglobulin	161681	141821	143459	160943	183583	162621	141496	132136	140105	167450	182537	179097	142624	133826	146860	0.274086	8.86441	6.5E-06	4.49E-05	5.18742	0.194607	8.86441	0.00136007	0.00513468	2.86644	-0.0895775	8.86441	0.140327	0.268484	-0.852859	-0.0505168210186744	8.86441158715973	0.660305133790611	0.896347074328923	-0.180255326128071	-0.284184	8.86441	2.94E-06	0.000112903	-5.53207	-0.363663	8.86441	2.23E-09	1.77E-07	-8.65094	0.0794776788225254	8.86441158715973
A0A0G2JUT7	B3glct	Beta 3-glucosyltransferase	3719.17993164063	3619.97998046875	3450.080078125	3216.94995117188	3376.07006835938	1522.81005859375	3191.32006835938	3124.85009765625	4286.3798828125	3459.05004882813	3166.80004882813	1889.77001953125	2776.55004882813	3067.96997070313	5184.06982421875	-0.311915	3.30095	0.325741	0.505015	-0.487127	-0.40034	3.30095	0.207451	0.345117	-0.683085	-0.00391219	3.30095	0.990484	0.994406	-0.00415262	0.0620593486429031	3.30094515213748	0.845219018912149	0.949234462585269	0.073030739121301	0.396428	3.30095	0.211926	0.592478	0.673816	0.308003	3.30095	0.331851	0.696056	0.479057	0.0884240522760153	3.30094515213748
Q63276	Baat	Bile acid-CoA:amino acid N-acyltransferase	58042.5	72290.796875	77928.8984375	27222.599609375	20449.599609375	20782.19921875	29429	25391.80078125	23639.19921875	27115.5	23882.5	24591.400390625	29484.900390625	29246.69921875	25034.5	-1.42951	6.68596	1.86E-37	1.39E-35	-36.7309	-1.59216	6.68596	1.19E-45	1.01E-43	-44.9248	-1.38445	6.68596	2.56E-35	1.71E-33	-34.5924	-1.28525065372662	6.68594981667521	3.92811309903817E-28	9.0596572111453E-26	-27.4058160164093	0.207708	6.68596	0.0584789	0.292625	1.233	0.0450606	6.68596	0.681402	0.891744	0.166597	0.162645585829949	6.68594981667521
Q6P7Q1	Babam2	BRISC and BRCA1-A complex member 2	8492.240234375	9249.240234375	8143.89013671875	7946.9599609375	7141.72021484375	8978.8603515625	8269.080078125	9016.2998046875	8665.83984375	8582.3095703125	7548.240234375	7946.22021484375	8677.759765625	8996.599609375	8169	-0.0734657	4.65973	0.593564	0.749562	-0.226533	-0.0923327	4.65973	0.502339	0.653891	-0.299003	0.0258754	4.65973	0.851082	0.921945	0.0700286	0.0250317909086676	4.65973471535235	0.856175275952872	0.951526533744329	0.067437317581214	0.118208	4.65973	0.390411	0.753946	0.408478	0.0993411	4.65973	0.470445	0.796741	0.327492	0.0188671515180322	4.65973471535235
F1LRM5;B0K019	Bag1	BAG family molecular chaperone regulator 1	3332.96997070313	4874.5498046875	3611.64990234375	4047.8701171875	4545.330078125	4105.3798828125	3492.06005859375	2597.86010742188	4032.6201171875	4250.43994140625	3280.51000976563	3817.78002929688	3730.7099609375	3574.82006835938	3261.26000976563	-0.0271875	3.50584	0.903863	0.958654	-0.0438976	0.116076	3.50584	0.604753	0.73869	0.218422	-0.202453	3.50584	0.366804	0.534817	-0.435566	-0.134244779040614	3.5058231296936	0.548101705897336	0.848356703003076	-0.261138846238972	-0.318529	3.50584	0.155724	0.508457	-0.807645	-0.175265	3.50584	0.434675	0.773106	-0.361835	-0.143263927340627	3.5058231296936
Q5QJC9	Bag5	BAG family molecular chaperone regulator 5	16809.599609375	18131.5	15795.099609375	18176.900390625	17762.900390625	18185.5	18641.30078125	18482.5	17433.400390625	17402.099609375	17407.30078125	18314.599609375	17852.30078125	17064.80078125	18933.80078125	0.0972916	5.74208	0.190657	0.345004	0.719748	0.105544	5.74208	0.155686	0.276206	0.807752	0.126905	5.74208	0.087796	0.185307	1.05653	0.113945513861844	5.74207925982255	0.322947590422763	0.6885854713312	0.49086795146764	0.0213609	5.74208	0.773972	0.940611	0.111275	0.0296132	5.74208	0.690471	0.896482	0.160854	-0.00824663271651537	5.74207925982255
Q9JK59;A0A0U1RS30	Bak1	BAK protein;BCL2-antagonist/killer 1	4794.6201171875	4659.18994140625	4452.9599609375	4761.14990234375	4274.56982421875	4753.4501953125	4697.919921875	5382.330078125	3915.64990234375	4560.580078125	4710.39990234375	4904.56005859375	4673.740234375	4440.740234375	5396.2001953125	0.0586397	3.82229	0.756597	0.873686	0.121135	7.19E-05	3.82229	1	1	0	0.0321379	3.82229	0.865299	0.93138	0.0628339	0.0898266232312025	3.82230627996414	0.636034674637231	0.893789260174431	0.196519207318381	0.032066	3.82229	0.865595	0.96589	0.0626855	-0.0265018	3.82229	0.888836	0.966649	-0.0511785	0.0585676438395014	3.82230627996414
Q9R1T1	Banf1	Barrier-to-autointegration factor	95957.3984375	108456	95926.296875	119136	100814	115808	119672	125255	124639	114613	114058	121192	129396	129963	119872	0.251426	8.44539	3.46E-05	0.00020567	4.46072	0.173185	8.44539	0.004331	0.0136834	2.36341	0.32151	8.44539	1.2E-07	1.09E-06	6.91997	0.364020919233586	8.44538715537072	0.00156316814012227	0.017450493785389	2.80599430515428	0.148325	8.44539	0.0145217	0.114414	1.83798	0.0700838	8.44539	0.248079	0.608866	0.60541	0.0782424021051501	8.44538715537072
A0A0G2K1L8;Q05175	Basp1	Brain acid soluble protein 1	22321.30078125	20505.69921875	18852.099609375	22522.400390625	22634.599609375	22984.599609375	19693.30078125	23623.80078125	22927.30078125	25199.80078125	22175.30078125	22519.19921875	19568	20295	21751.900390625	0.210891	6.0404	0.0128731	0.0383773	1.89032	0.15575	6.0404	0.0661942	0.141942	1.17918	0.124792	6.0404	0.141044	0.26903	0.850646	0.0261742328326458	6.04039699661351	0.820406829667396	0.942223688033582	0.085970732903236	-0.0309582	6.0404	0.715033	0.920893	-0.145674	-0.0860984	6.0404	0.309703	0.672703	-0.509055	0.055140241818943	6.04039699661351
Q9JKL3;G3V8T9;Q63690	Bax	Apoptosis regulator BAX	17037.099609375	18415.30078125	17780	17187.900390625	16639.80078125	17476.099609375	16650.400390625	17312.80078125	16272	16634.5	15514.7998046875	16233.7998046875	16514.099609375	16105.5	16142.400390625	-0.106302	5.6607	0.125259	0.249241	-0.902191	-0.0403607	5.6607	0.560547	0.704661	-0.251388	-0.0608649	5.6607	0.380047	0.548201	-0.420162	-0.0983800528477375	5.66070151034755	0.393482085543382	0.748570705265302	-0.405075035418665	-0.0205042	5.6607	0.767688	0.937805	-0.114815	0.045437	5.6607	0.512504	0.82764	0.290303	-0.0659402410625048	5.66070151034755
G3V661	Baz1b	Bromodomain adjacent to zinc finger domain protein 1B	19581.900390625	15837	15514.099609375	14671.900390625	16131	16116.599609375	16297.599609375	18736.19921875	20630.5	16969.80078125	15362.7998046875	14555.900390625	16381.400390625	17762	16940.900390625	-0.0892462	5.65875	0.376123	0.558856	-0.42467	-0.106327	5.65875	0.29168	0.445778	-0.535094	0.149413	5.65875	0.138304	0.266018	0.859164	0.0313551848265048	5.65874755572068	0.785779463450352	0.929814598308556	0.104699325774579	0.25574	5.65875	0.0112243	0.0965288	1.94984	0.238659	5.65875	0.0179584	0.139756	1.74573	0.017084460755424	5.65874755572068
Q5XIU4	Bcap29	B-cell receptor-associated protein 29	6062.22021484375	6360.5498046875	3802.75	5966.02978515625	6906.580078125	5313.81982421875	8229.9296875	6695.4501953125	9466.330078125	6545.22021484375	7463	4913.3798828125	7796.81005859375	7180.47998046875	10979.099609375	0.249288	4.38218	0.306076	0.48315	0.51417	0.174568	4.38218	0.473498	0.629594	0.324682	0.607225	4.38218	0.0128916	0.0372506	1.88969	0.705211001947206	4.38220812139956	0.00366973782182288	0.035930341603529	2.43536496207022	0.432658	4.38218	0.0758794	0.346858	1.11988	0.357937	4.38218	0.141721	0.466338	0.848565	0.0747196860316194	4.38220812139956
Q6AY58	Bcap31	B-cell receptor-associated protein 31	282454	285933	291226	308310	296827	284098	271294	268217	281479	291414	298390	286125	272512	275910	280482	0.0584135	9.74548	0.109736	0.223865	0.95965	0.0614984	9.74548	0.0922094	0.183335	1.03522	-0.0438108	9.74548	0.230337	0.389151	-0.637635	-0.0241255687313369	9.74548091636841	0.833722656459312	0.946859312243347	-0.0789783963660315	-0.105309	9.74548	0.00393746	0.0471195	-2.40478	-0.102224	9.74548	0.00513155	0.059321	-2.28975	-0.00308360367400302	9.74548091636841
B5DFM8	Bcas2	BCAS2, pre-mRNA-processing factor	4932.5498046875	4326.39013671875	1980.65002441406	4499.2998046875	4818.5400390625	7229.509765625	5442.27978515625	5827.16015625	4051.71997070313	4956.10009765625	5301.97021484375	5321.52978515625	5244.25	4784.6298828125	6354.5	0.498111	3.91729	0.0865666	0.185489	1.06265	0.568081	3.91729	0.0507856	0.114731	1.29426	0.466072	3.91729	0.108716	0.21977	0.963708	0.568602718642862	3.91733651625626	0.050165777492972	0.250532632873366	1.29959245246391	-0.102009	3.91729	0.725082	0.921425	-0.139613	-0.0320396	3.91729	0.912225	0.974449	-0.0398979	-0.0699684455797097	3.91733651625626
B1WC16;A0A0G2K2S3;A0A0G2K1G0	Bclaf1	BCL2-associated transcription factor 1	28656.80078125	29548.69921875	27373.599609375	32073.30078125	32145	30511.5	31841.400390625	32002.5	33838.30078125	32146.69921875	31779.69921875	33199.8984375	32972.1015625	32164.900390625	32406	0.213691	6.56936	0.000167116	0.00085535	3.77698	0.158836	6.56936	0.00514107	0.0160429	2.28895	0.212869	6.56936	0.00017703	0.000877199	3.75195	0.216552933832936	6.56936136733709	0.060028058178523	0.28098004354043	1.22164570521971	0.054033	6.56936	0.340925	0.718422	0.467342	-0.000821954	6.56936	0.988618	0.995682	-0.00497154	0.0548592700497231	6.56936136733709
G3V7N1;Q91XT5	Bco1	Beta,beta-carotene 15,15'-dioxygenase	1395.86999511719	1456.40002441406	NaN	1183.18994140625	1397.4599609375	3192.77001953125	1610.59997558594	1497.68005371094	3835.68994140625	1345.19995117188	1300.10998535156	NaN	1491.19995117188	1374.21997070313	NaN	-0.0905266	2.08343	0.925807	0.966175	-0.0334797	1.02475	2.08343	0.293943	0.447887	0.531737	1.29493	2.08343	0.187229	0.331935	0.727627	0.0196166368604435	2.0833922754399	0.991185258905611	0.99731205046637	0.00384516549353014	0.270184	2.08343	0.780091	0.941527	0.107855	1.38545	2.08343	0.159148	0.497853	0.798198	-1.11527406392332	2.0833922754399
Q5XIM0	Bcs1l	BCS1 homolog, ubiquinol-cytochrome c reductase complex chaperone	1036.14001464844	1016.03002929688	962.52099609375	738.68798828125	643.533020019531	1132.14001464844	758.945983886719	1055.92004394531	453.549011230469	863.663024902344	959.1259765625	1088.72998046875	794.986999511719	513.424987792969	548.218994140625	-0.0189345	1.33877	0.953836	0.97846	-0.0205264	-0.248022	1.33877	0.437822	0.593986	-0.358702	-0.38614	1.33877	0.227322	0.385605	-0.643358	-0.67215158170605	1.3387739518881	0.0363252221656582	0.198537957960292	-1.4397917208696	-0.138119	1.33877	0.666632	0.894839	-0.176114	-0.367205	1.33877	0.250977	0.611572	-0.600365	0.229086768715096	1.3387739518881
A0A0G2JSH2;P29147	Bdh1	3-hydroxybutyrate dehydrogenase, type 1, isoform CRA_a;D-beta-hydroxybutyrate dehydrogenase, mitochondrial	76228.796875	86637.8984375	67723.703125	32119	27765.80078125	34917.80078125	33480.6015625	31374	33795.6015625	34047.6015625	30113.80078125	33792	32985	32865.6015625	38597.19921875	-1.20443	6.97184	2.98E-37	2.16E-35	-36.5258	-1.27025	6.97184	4.04E-41	2.77E-39	-40.3934	-1.20352	6.97184	3.35E-37	2.5E-35	-36.4744	-1.11460295926626	6.97183170037892	1.01384714787369E-21	1.60758138384722E-19	-20.9940275162441	0.0667248	6.97184	0.474217	0.811021	0.324023	0.000906573	6.97184	0.992377	0.997488	0.0033233	0.0658179408847176	6.97183170037892
A0A0G2JSK9;O09171	Bhmt	Betaine--homocysteine S-methyltransferase 1	80873.1015625	88052.6015625	90723.5	50356.80078125	40707.8984375	44564.30078125	49293.6015625	43503.6015625	53932.1015625	51650.5	47038.5	44806.8984375	50104.80078125	62839.3984375	48541.5	-0.82393	7.40754	2.71E-19	6.6E-18	-18.5675	-0.924137	7.40754	8.74E-24	2.38E-22	-23.0586	-0.800968	7.40754	2.48E-18	6.48E-17	-17.6057	-0.657233039124895	7.40753091142029	1.25792751497978E-08	5.23174115656345E-07	-7.90034438333531	0.123168	7.40754	0.176882	0.550612	0.752317	0.0229621	7.40754	0.801266	0.940197	0.0962234	0.100205115954453	7.40753091142029
Q5HZA7;F1LMX1;O08839;D4A4P1	Bin1	Bin1 protein;Myc box-dependent-interacting protein 1	32345.80078125	26825.5	35542.69921875	43109.6015625	42010.19921875	38470.5	35734	34508.80078125	36624	37567.19921875	42101.69921875	37623.6015625	36909.19921875	40076.3984375	37022.30078125	0.340259	6.80453	9.73E-06	6.48E-05	5.01175	0.397178	6.80453	2.45E-07	2.07E-06	6.61033	0.197379	6.80453	0.0102532	0.0307111	1.98914	0.296293165050653	6.80452779309643	0.010092463717697	0.0775905475943155	1.99600280319902	-0.199799	6.80453	0.00932929	0.0857551	-2.03015	-0.14288	6.80453	0.0629876	0.296474	-1.20074	-0.0569179023444214	6.80452779309643
P70645;A1A5L1	Blmh	Bleomycin hydrolase	72905	68654.703125	74944	74766.796875	74551.6015625	77310.3984375	75856.796875	79703.296875	76668.5	75893.203125	72362.8984375	70559.1015625	74311.6015625	78240	73710.1015625	0.0467714	7.81401	0.329966	0.51013	0.481531	0.0790457	7.81401	0.0996468	0.194069	1.00154	0.124005	7.81401	0.00979256	0.0295056	2.0091	0.0918130141631356	7.81401386995628	0.424618038796637	0.769177501586798	0.372001559902873	0.0449598	7.81401	0.348944	0.722737	0.457244	0.077234	7.81401	0.10763	0.39631	0.968066	-0.0322752897308744	7.81401386995628
P46844;Q6AZ33	Blvra	Biliverdin reductase A	426533	427680	420573	428547	421796	440393	381569	390151	390022	433361	412449	399770	375172	392140	390941	-0.00235564	10.2657	0.951347	0.977945	-0.0216611	0.0306723	10.2657	0.426763	0.583493	0.369813	-0.111564	10.2657	0.00384881	0.0130765	-2.41467	-0.110210255976821	10.2657369696575	0.337557759543156	0.702529972076281	-0.471651904300722	-0.142236	10.2657	0.000228999	0.0052445	-3.64017	-0.109209	10.2657	0.00466591	0.0556909	-2.33106	-0.0330274866042869	10.2657369696575
B5DF65	Blvrb	Biliverdin reductase B	200263	207322	203172	205169	211099	204048	200421	199511	206453	202307	201189	198605	212688	201409	206841	0.0106509	9.26359	0.771679	0.878805	0.112563	0.0351569	9.26359	0.338049	0.49176	0.47102	0.0120496	9.26359	0.742688	0.852573	0.129194	0.0519809293164013	9.26359123676449	0.651063126214356	0.896347074328923	0.186376900775223	-0.0231072	9.26359	0.528918	0.842166	-0.276612	0.00139877	9.26359	0.969649	0.988026	0.0133855	-0.0245063369485195	9.26359123676449
F1M7M4	Bmp2k	BMP2 inducible kinase	48774.5	53895.30078125	54632.30078125	62718.19921875	59739.5	62130.1015625	75242.296875	72627.5	67186.796875	56590.69921875	55653.8984375	60843.8984375	73344	74648.296875	71259.703125	0.16998	7.57564	0.00247864	0.00931602	2.60579	0.243924	7.57564	1.41E-05	8.49E-05	4.84931	0.474313	7.57564	3.42E-17	8.04E-16	16.4656	0.507456603697507	7.57563996706982	1.07363014270588E-05	0.000253257537333445	4.96914530396806	0.230389	7.57564	4.07E-05	0.00112703	4.38987	0.304333	7.57564	6.05E-08	3.3E-06	7.21856	-0.0739425120077913	7.57563996706982
D4A9P7	Bola2	BolA family member 2	20146	18576.599609375	15638.599609375	18482.900390625	16054.7001953125	17557.19921875	16001.900390625	17831.69921875	17526.5	17218	18363.19921875	18646.19921875	16317.2998046875	17247	18518.099609375	0.0264947	5.72958	0.775182	0.880715	0.110596	-0.0501854	5.72958	0.588255	0.725171	-0.230434	-0.0606558	5.72958	0.512908	0.672828	-0.28996	-0.0345178264922241	5.72958213144984	0.764684428678782	0.923811616932414	-0.11651775328921	-0.0104704	5.72958	0.910295	0.976778	-0.0408179	-0.0871505	5.72958	0.347155	0.709124	-0.459477	0.0766801009896056	5.72958213144984
Q9Z1N4;A0A0G2K0V3	Bpnt1	3'(2'),5'-bisphosphate nucleotidase 1	1478.26000976563	1052.83996582031	1639.90002441406	1658.17004394531	1342.56005859375	1407.51000976563	1461.57995605469	1065.2900390625	1613.93994140625	1515.81994628906	2203.03002929688	1525.14001464844	1440.73999023438	1883.53002929688	1358.73999023438	0.361521	2.18698	0.173974	0.322169	0.759517	0.0931267	2.18698	0.726736	0.826059	0.138623	0.0121712	2.18698	0.964484	0.98269	0.0157048	0.195432315182372	2.18697131794889	0.461208473737616	0.790469796357257	0.336102722054527	-0.0809555	2.18698	0.761416	0.937269	-0.118378	-0.349349	2.18698	0.188913	0.540647	-0.723737	0.268396520999305	2.18697131794889
A0A0G2JYV0;D3ZGX8	Brd4	Bromodomain-containing 4	7715.990234375	6308.18994140625	6802.080078125	6746.8701171875	7874.52978515625	7785.1298828125	6782.97021484375	6899.259765625	6618.22998046875	7289.240234375	7571.27001953125	6749.259765625	7279.02978515625	7140.77001953125	7780.3798828125	0.0837946	4.43087	0.610575	0.76382	0.214261	0.118347	4.43087	0.471867	0.627774	0.32618	-0.0146972	4.43087	0.929104	0.962745	-0.0319357	0.120215561180262	4.43087280182754	0.469006747964888	0.796197993137162	0.328820908707449	-0.133045	4.43087	0.418645	0.772406	-0.378155	-0.0984918	4.43087	0.549434	0.847743	-0.260084	-0.0345526254527845	4.43087280182754
D3ZUP5	Brk1	BRICK1, SCAR/WAVE actin-nucleating complex subunit	45606.30078125	50186.6015625	41108.3984375	44243.8984375	36092.5	46907.19921875	44645.69921875	50402.80078125	48951.6015625	45044	41521.3984375	42578.1015625	44665.3984375	45862.8984375	44228.6015625	-0.0535649	7.0767	0.524967	0.691865	-0.279868	-0.0934264	7.0767	0.267524	0.419473	-0.572638	0.0947648	7.0767	0.260679	0.424482	0.583894	0.0044786251631123	7.0767040599921	0.969021915055391	0.991293789715938	0.0136664009884473	0.188191	7.0767	0.0255433	0.165738	1.59272	0.14833	7.0767	0.0783533	0.334088	1.10594	0.0398602983725905	7.0767040599921
Q4V8K5	Brox	BRO1 domain-containing protein BROX	17730.900390625	17680	17210	17703.900390625	17932.400390625	18856.900390625	16919.19921875	19530.30078125	17446.69921875	19570.900390625	18188.69921875	20346.80078125	19937.400390625	18496.69921875	17812.80078125	0.174499	5.78991	0.0220995	0.0606781	1.65562	0.0632177	5.78991	0.407142	0.562129	0.390254	0.0571732	5.78991	0.453481	0.618205	0.343441	0.123762243145407	5.7899181100783	0.282958098104379	0.652747688473516	0.548277872282749	-0.00604448	5.78991	0.937078	0.982452	-0.0282245	-0.117326	5.78991	0.123793	0.433191	-0.907303	0.111286678497496	5.7899181100783
P26453	Bsg	Basigin	11432.400390625	12934.900390625	9273.1201171875	16251.7998046875	15574	17369.19921875	15211.599609375	14009.5	14994.7998046875	15693.5	15831.599609375	16116.7001953125	14897.400390625	15129	15474.599609375	0.532017	5.46816	7.71E-08	7.82E-07	7.11304	0.559918	5.46816	1.56E-08	1.54E-07	7.80599	0.415341	5.46816	2.68E-05	0.000161013	4.57127	0.462601227728597	5.46817349057284	6.29158490490455E-05	0.00115664861621325	4.20123993821915	-0.144577	5.46816	0.142932	0.48554	-0.844871	-0.116676	5.46816	0.237135	0.60247	-0.625004	-0.0278974132937241	5.46817349057284
A0A0G2K6A4;A0A0G2JU36;Q811A2	Bst2	Bone marrow stromal antigen 2	20710.69921875	16102.7998046875	13641.599609375	7807.669921875	9562.8603515625	11196.599609375	6864.330078125	8168.580078125	11372.2001953125	10874.099609375	10683.7998046875	8685.3095703125	6547.64013671875	8211.3701171875	7841.4501953125	-0.70966	4.98835	0.000113072	0.00060139	-3.94665	-0.808641	4.98835	1.12E-05	6.88E-05	-4.95074	-0.914521	4.98835	7.09E-07	5.81E-06	-6.14912	-1.13222686445245	4.98832647407994	1.41460721236843E-09	6.90165095726675E-08	-8.84936413199949	-0.10588	4.98835	0.563147	0.857018	-0.249378	-0.204862	4.98835	0.263294	0.620221	-0.579558	0.0989805644764302	4.98832647407994
Q5U3Y8;M0R5M7;A0A0G2K5C5	Btf3;RGD1563812	Transcription factor BTF3	69839.5	74098.6015625	66253.5	100359	99089.5	90983.3984375	89561.8984375	90926.6015625	97109.3984375	94304.203125	93079.703125	95594.5	95073.3984375	91815.5	97859.8984375	0.459933	8.07953	9.76E-18	2.25E-16	17.0104	0.478527	8.07953	4.57E-19	9.5E-18	18.3401	0.423208	8.07953	2.92E-15	6.08E-14	14.534	0.46589751157953	8.07953040650985	5.26087351797492E-05	0.00100357656863421	4.27894213939384	-0.0553196	8.07953	0.301119	0.68487	-0.521263	-0.0367256	8.07953	0.49243	0.812813	-0.307656	-0.0185908106549617	8.07953040650985
D4A3I4;A0A0G2K4W2;A0A0G2K8T5	Btf3l4	Transcription factor BTF3	18613.900390625	19009.099609375	18900.5	19664.30078125	19124.69921875	18074.099609375	18679.80078125	19023	21370.900390625	19001.599609375	20430.400390625	17998.30078125	20069.30078125	18398.599609375	19532.69921875	0.053886	5.85354	0.456411	0.629986	0.340644	0.0211612	5.85354	0.7701	0.854832	0.113453	0.0859017	5.85354	0.235001	0.395094	0.628931	0.0654539228141778	5.85353759503414	0.5701027923895	0.860410936521215	0.244046831796462	0.0647405	5.85354	0.370783	0.743082	0.43088	0.0320157	5.85354	0.658151	0.883245	0.181675	0.0327264585512137	5.85353759503414
Q4FZS2;D4A567	Bub3	BUB3 mitotic checkpoint protein	60108.30078125	60545.19921875	60068.1015625	61782	58862.5	58481.69921875	63858.30078125	62703.3984375	60356.19921875	54429.19921875	59222.3984375	60796.5	62233.1015625	60882.80078125	62107.3984375	-0.0196369	7.5082	0.693994	0.830694	-0.158644	-0.00026212	7.5082	0.995916	0.997715	-0.00177725	0.0711944	7.5082	0.153569	0.285843	0.813697	0.0636272502451779	7.50820184205505	0.580102624822614	0.867248296508528	0.236495169451558	0.0714566	7.5082	0.152062	0.502318	0.817981	0.0908314	7.5082	0.0686861	0.313074	1.16313	-0.0193725771911291	7.50820184205505
A0A096MK83;O70454;A0A096MK58	Bud31	Protein BUD31 homolog	13514.7998046875	13618.599609375	14762.099609375	17876.5	16829.099609375	16443.900390625	17018.5	18288.19921875	16280.7998046875	17404.900390625	16022	17508.69921875	16566.19921875	17579.599609375	17204.80078125	0.313903	5.63284	3.17E-05	0.000191169	4.49862	0.300874	5.63284	6.65E-05	0.00034454	4.17689	0.323502	5.63284	1.8E-05	0.000112416	4.7439	0.322208543523345	5.6328433648648	0.00524007507942695	0.0469755140512585	2.28066249043092	0.0226283	5.63284	0.764056	0.937805	0.116875	0.00959886	5.63284	0.898871	0.969161	0.0463025	0.0130344986967456	5.6328433648648
Q6P7P5	Bzw1	Basic leucine zipper and W2 domain-containing protein 1	125280	124173	127620	133331	138664	141976	148577	142912	139418	132374	133951	136173	141354	140968	134553	0.125579	8.67971	0.00230219	0.00873041	2.63786	0.147757	8.67971	0.000335146	0.00146345	3.47477	0.215193	8.67971	1.77E-07	1.56E-06	6.75312	0.172789211653703	8.67970923058636	0.132876678000825	0.456167973055608	0.876551238051731	0.0674363	8.67971	0.101543	0.416077	0.993349	0.0896144	8.67971	0.0295701	0.194351	1.52915	-0.022181193730732	8.67970923058636
O35796	C1qbp	Complement component 1 Q subcomponent-binding protein, mitochondrial	69467.296875	70789.6015625	60022.80078125	69642.8984375	67389.296875	68858.1015625	57080.3984375	59687.19921875	64619.1015625	70689.8984375	66969.5	66880.703125	61312.6015625	63214.6015625	66966.703125	0.0607809	7.6261	0.340754	0.522352	0.46756	0.0517042	7.6261	0.41771	0.574691	0.379125	-0.12151	7.6261	0.0568764	0.131777	-1.24507	-0.0371419702781787	7.62609642917909	0.746730570187048	0.919438469854011	-0.126836068851493	-0.173214	7.6261	0.00664287	0.06854	-2.17764	-0.182291	7.6261	0.00428527	0.0530328	-2.36802	0.00907646928994356	7.62609642917909
M0RBJ7;M0RBF1;P01026	C3	Complement C3	11553.599609375	12421.900390625	13555.7001953125	9222.0703125	9324.400390625	8589.0302734375	9131.6904296875	9858.330078125	8964	9333.73046875	9255.8095703125	8140.89013671875	9097.5	7455.169921875	9100.4404296875	-0.457936	4.86271	6.91E-05	0.000385936	-4.16075	-0.45459	4.86271	7.79E-05	0.000395415	-4.1083	-0.40151	4.86271	0.000481049	0.00211879	-3.31781	-0.519602623653725	4.86268973378609	7.20466421038984E-06	0.000175752241363068	-5.14238625565126	0.0530794	4.86271	0.644469	0.887362	0.190798	0.0564257	4.86271	0.623738	0.875734	0.204998	-0.003346125316416	4.86268973378609
P14141	Ca3	Carbonic anhydrase 3	18586.599609375	18532.5	18105.400390625	7510.22021484375	6028.77001953125	5869.5400390625	7936.93017578125	6464.3798828125	8561.4501953125	8355.650390625	7516.419921875	8595.4501953125	8555.4697265625	12362.2998046875	9841.1298828125	-1.1429	4.9367	6.28E-16	1.32E-14	-15.2022	-1.49688	4.9367	9.17E-26	2.91E-24	-25.0379	-1.24437	4.9367	1.62E-18	4.37E-17	-17.7908	-0.816664746416465	4.93666433779086	7.15365922268542E-09	3.12910921516429E-07	-8.14547175208645	0.252511	4.9367	0.0713739	0.336179	1.14646	-0.101467	4.9367	0.468385	0.795377	-0.329397	0.353978136965921	4.93666433779086
Q5PPN4;A0A0G2K7B9	Ca8;Car8	Carbonic anhydrase-related protein;Carbonic anhydrase 8	58870.1015625	68890.296875	62172.69921875	79211.203125	74546.1015625	74628.3984375	83058.203125	76391.796875	81469.296875	70055.796875	77115	75729.796875	84138.796875	78319.703125	80477.703125	0.262138	7.82057	6.15E-06	4.29E-05	5.21081	0.278527	7.82057	1.56E-06	1.12E-05	5.80693	0.365391	7.82057	3E-10	3.71E-09	9.52228	0.383181184178341	7.82057069058788	0.000875363270990368	0.0106258211411606	3.05781167972525	0.0868646	7.82057	0.13374	0.470207	0.873739	0.103253	7.82057	0.0746955	0.325047	1.12671	-0.0163875273038475	7.82057069058788
A0A0G2JZH0;D3ZJ77	Cab39	Calcium-binding protein 39;Calcium binding protein 39 (Predicted), isoform CRA_a	42837.8984375	43860.3984375	40385.69921875	43425	43463.69921875	43454.3984375	46400.19921875	46706.69921875	46023	43502.80078125	42129.80078125	43165.1015625	45128.19921875	45042.6015625	47792.5	0.0502906	7.05807	0.33487	0.516454	0.475123	0.0489018	7.05807	0.348378	0.501894	0.457949	0.152798	7.05807	0.00338322	0.0117257	2.47067	0.146490276738285	7.05807154745905	0.202965871434223	0.573753109246858	0.692576982253604	0.103896	7.05807	0.0462583	0.245517	1.33481	0.102507	7.05807	0.0492627	0.262562	1.30748	0.00139013702914332	7.05807154745905
Q6AYK6	Cacybp	Calcyclin-binding protein	94404.8984375	96324.703125	103427	93442.1015625	92535.8984375	91526.703125	94409.296875	93013.3984375	93252	93497.296875	93556.796875	90784.796875	92996.5	93127.8984375	89265.6015625	-0.0506712	8.14065	0.225915	0.392567	-0.646054	-0.0709093	8.14065	0.0901484	0.18051	-1.04504	-0.044718	8.14065	0.285213	0.450509	-0.544831	-0.0666916226334024	8.14065247958193	0.56185980338098	0.853045075510201	-0.250372037124317	0.0261913	8.14065	0.531425	0.842976	0.274558	0.00595316	8.14065	0.886953	0.966616	0.0520994	0.0202379039066892	8.14065247958193
Q63118	Calcrl	Calcitonin gene-related peptide type 1 receptor	19651.80078125	19771.30078125	22136.19921875	14522.599609375	14229.099609375	14711.099609375	14310.599609375	14108.099609375	14680.599609375	14483.900390625	14363.5	13210.5	14225.400390625	14675.5	12493.400390625	-0.517906	5.53762	2.09E-11	3.13E-10	-10.6805	-0.488739	5.53762	2.53E-10	2.96E-09	-9.5963	-0.491248	5.53762	2.06E-10	2.63E-09	-9.68692	-0.544378636614665	5.53761029925377	2.48246512116152E-06	6.70001490679445E-05	-5.60511684466279	-0.0025091	5.53762	0.974402	0.989825	-0.011262	0.0266582	5.53762	0.730187	0.913454	0.136566	-0.0291655848257269	5.53761029925377
G3V9E3;Q62736;A0A0G2JTV2	Cald1	Caldesmon 1, isoform CRA_b;Non-muscle caldesmon	474887	472668	477599	483247	487803	454151	414961	422778	464037	472526	453297	437110	431086	439099	440220	-0.0332118	10.4204	0.438773	0.61535	-0.35776	0.0126373	10.4204	0.768298	0.854151	0.11447	-0.108352	10.4204	0.011545	0.033861	-1.9376	-0.0929110271172598	10.420366871826	0.418796479703448	0.763829381026347	-0.377996977546664	-0.12099	10.4204	0.00479858	0.0560936	-2.31889	-0.0751406	10.4204	0.0798369	0.336401	-1.0978	-0.0458492914920343	10.420366871826
P62161;D4ABV5	Calm2	Calmodulin-2	546698	485544	524779	480216	408519	521946	468934	542003	587470	503374	472212	443124	497515	585997	417392	-0.103174	10.5536	0.293333	0.469164	-0.532639	-0.129475	10.5536	0.187289	0.319109	-0.727487	0.0600935	10.5536	0.54047	0.69638	0.267229	-0.0260115259481101	10.5536017157792	0.820914932403624	0.942380626021716	-0.0857018444662065	0.189569	10.5536	0.0535695	0.274822	1.27108	0.163267	10.5536	0.0963847	0.372756	1.01599	0.0263014082087188	10.5536017157792
P18418	Calr	Calreticulin	1300550	1434400	1431660	1483760	1387720	1372240	1315650	1276560	1382710	1387910	1428090	1300360	1336680	1295470	1328030	0.0138414	12.0043	0.758667	0.874731	0.119949	0.0392899	12.0043	0.38315	0.538234	0.416632	-0.0453058	12.0043	0.314594	0.480509	-0.502249	-0.0447860982838356	12.0043313944861	0.696695427979846	0.903949073802443	-0.156957039486443	-0.0845957	12.0043	0.0604303	0.300023	-1.21875	-0.0591472	12.0043	0.189237	0.540647	-0.722994	-0.0254497767611924	12.0043313944861
G3V6S3	Calu	Calumenin	291524	303117	321881	329258	309062	319648	298675	301509	330056	316542	306790	283186	303292	318121	282880	0.0156855	9.85598	0.753109	0.872438	0.123142	0.0769289	9.85598	0.122899	0.229937	0.910452	0.044186	9.85598	0.375559	0.543211	0.425322	0.00881465596027216	9.85598155282753	0.938866669796025	0.987113444373193	0.0273960783230595	-0.0327429	9.85598	0.511413	0.836302	-0.291228	0.0285004	9.85598	0.567634	0.853638	0.245932	-0.0612414814197433	9.85598155282753
Q63450	Camk1	Calcium/calmodulin-dependent protein kinase type 1	10479.2001953125	10588.5	9644.0498046875	9550.3095703125	9379.4599609375	10025.099609375	9203.4296875	9277.1103515625	9269.48046875	8587.66015625	8581.5400390625	9496.6396484375	9591.599609375	9555.9599609375	8884.099609375	-0.1727	4.83491	0.0971594	0.205069	-1.01252	-0.0725849	4.83491	0.485621	0.641678	-0.313702	-0.1243	4.83491	0.23243	0.391031	-0.633708	-0.10443121602559	4.83490590112855	0.366193939040943	0.728481498422683	-0.436288848081447	-0.051715	4.83491	0.619553	0.875145	-0.207922	0.0484004	4.83491	0.642327	0.878972	0.192244	-0.100113823138332	4.83490590112855
P15791	Camk2d	Calcium/calmodulin-dependent protein kinase type II subunit delta	54557	61199	56616.6015625	61143.6015625	61810.69921875	60704.1015625	58359.3984375	58316.69921875	61835.3984375	60897.6015625	55160	57557	62704.80078125	61139.3984375	60437.30078125	0.0417471	7.4858	0.426515	0.603495	0.370066	0.104215	7.4858	0.0471097	0.107383	1.32689	0.0728212	7.4858	0.165387	0.302079	0.781498	0.124384541465675	7.48579754923043	0.279505592533168	0.6511530654331	0.553609498038753	-0.0313942	7.4858	0.549792	0.84844	-0.259801	0.0310742	7.4858	0.553942	0.849155	0.256536	-0.06246698481507	7.48579754923043
P97536	Cand1	Cullin-associated NEDD8-dissociated protein 1	306279	307272	325240	310583	320644	322386	330946	319155	320036	310300	317475	309089	325118	318119	304400	0.0285605	9.89682	0.43705	0.613611	0.359469	0.0358092	9.89682	0.329827	0.484031	0.481714	0.0701987	9.89682	0.0560993	0.130333	1.25104	0.041741760953522	9.89681614224132	0.716430307490426	0.906432126266507	0.144826050269347	0.0343895	9.89682	0.349362	0.722737	0.456725	0.0416382	9.89682	0.25718	0.614375	0.589762	-0.00724978972368628	9.89681614224132
P35565	Canx	Calnexin	1080270	1164940	1196190	1293560	1245450	1180440	1149990	1089300	1199750	1188790	1224710	1148240	1162010	1148290	1140930	0.0811002	11.7882	0.060707	0.139505	1.21676	0.124981	11.7882	0.00384968	0.0123785	2.41458	0.0216973	11.7882	0.615794	0.758751	0.210565	0.0326176325553808	11.7881700545829	0.776502822001449	0.927084046677511	0.109856961600033	-0.103283	11.7882	0.0169136	0.127413	-1.77176	-0.0594028	11.7882	0.169484	0.514702	-0.77087	-0.0438795610818308	11.7881700545829
Q08163	Cap1	Adenylyl cyclase-associated protein 1	556842	560250	560463	568276	578243	566353	553010	546032	532222	567200	561432	561089	536695	534943	556827	0.0417125	10.7099	0.234449	0.400901	0.629951	0.0428173	10.7099	0.222285	0.363189	0.653089	-0.0177977	10.7099	0.611952	0.754926	-0.213283	-0.0145456092504549	10.7098585499449	0.899270728434432	0.972485011951473	-0.046109542788362	-0.0606149	10.7099	0.0840356	0.37078	-1.07554	-0.0595102	10.7099	0.0898412	0.361216	-1.04652	-0.00110475900307856	10.7098585499449
Q6AYC4	Capg	Macrophage-capping protein	97974.6015625	112531	102285	140258	127874	127255	109141	110287	123049	132067	117989	117118	107379	117977	115793	0.262494	8.46481	2.92E-05	0.000177186	4.53471	0.350451	8.46481	2.44E-08	2.38E-07	7.61275	0.153	8.46481	0.0148047	0.0420644	1.8296	0.153403770695844	8.46481280447605	0.182135610220087	0.543793497566548	0.739605134874305	-0.197451	8.46481	0.00165915	0.0246156	-2.78011	-0.109494	8.46481	0.0810645	0.339935	-1.09117	-0.087956057834712	8.46481280447605
P97571;F1LS29	Capn1	Calpain-1 catalytic subunit	97880.6015625	96835.6015625	99170.796875	88109.203125	87774.203125	86080.3984375	93551.296875	90598	86537.203125	87359.1015625	89108.5	91486.8984375	88535.8984375	90882.296875	91460.6015625	-0.101832	8.09891	0.0204576	0.0569363	-1.68915	-0.153136	8.09891	0.000491991	0.0020803	-3.30804	-0.0959531	8.09891	0.0289558	0.0742029	-1.53826	-0.0893341340685214	8.09891042821364	0.437153220584962	0.774542213632277	-0.359366317739674	0.0571832	8.09891	0.193136	0.574537	0.714137	0.00587931	8.09891	0.89364	0.966649	0.0488375	0.0513046848385224	8.09891042821364
Q07009	Capn2	Calpain-2 catalytic subunit	567566	546886	593542	513048	521516	516435	528781	516748	529999	517013	527199	505619	515126	527810	493253	-0.108732	10.6349	0.00257718	0.00961515	-2.58886	-0.126015	10.6349	0.00047747	0.00202767	-3.32105	-0.0937255	10.6349	0.00937076	0.0285741	-2.02822	-0.124762733715245	10.6349411822366	0.277641269167783	0.650393259352416	-0.556515978996284	0.03229	10.6349	0.370713	0.743082	0.430962	0.0150069	10.6349	0.677401	0.889067	0.169154	0.0172827336897953	10.6349411822366
A0A0G2JYD8;G3V7U6	Capn5	Calpain-5	18482.80078125	17295.30078125	16626.900390625	16126.2998046875	16478.19921875	16129.900390625	15614.5	16611.80078125	14708.900390625	16314.900390625	15741.900390625	15849.599609375	15696.7001953125	16052.099609375	18724.69921875	-0.0986873	5.62948	0.23769	0.405256	-0.623988	-0.0925014	5.62948	0.268371	0.419994	-0.571264	-0.136723	5.62948	0.101898	0.208986	-0.991834	-0.0258238984821484	5.62947718883055	0.822889358085568	0.942940515565983	-0.0846585540989451	-0.0442212	5.62948	0.596981	0.870447	-0.22404	-0.0380354	5.62948	0.649321	0.879475	-0.187541	-0.00618549010448374	5.62947718883055
M0RD20;Q64537;A0A0G2K6H7	Capns1;LOC108348197	Calpain small subunit 1;Calpain small subunit 1-like	186821	178811	177762	151550	158092	156861	162177	166985	163825	157395	155736	158091	166953	164812	167116	-0.174491	8.95583	8.32E-06	5.59E-05	-5.07965	-0.207457	8.95583	1.17E-07	1.04E-06	-6.93135	-0.118126	8.95583	0.00254711	0.00928452	-2.59395	-0.095372727509787	8.95583244907368	0.406674870312164	0.753601418131658	-0.390752663154663	0.0893318	8.95583	0.0225051	0.154312	1.64772	0.056366	8.95583	0.149931	0.485172	0.824109	0.0329695037187457	8.95583244907368
A0A0G2K8H0;Q5M9G3	Caprin1	Caprin-1	140608	156193	153022	191072	178598	179998	165894	158820	174792	174372	174289	166895	166811	170611	162434	0.228194	8.98023	2.99E-07	2.8E-06	6.52382	0.30202	8.98023	1.21E-11	1.6E-10	10.9183	0.173674	8.98023	9.61E-05	0.00050665	4.01747	0.180381589671839	8.98022484391091	0.116657989644271	0.420909851563971	0.933085511995858	-0.128346	8.98023	0.00393463	0.0471195	-2.4051	-0.0545206	8.98023	0.220618	0.585469	-0.656358	-0.0738232852589899	8.98022484391091
B2GUZ5	Capza1	F-actin-capping protein subunit alpha-1	244152	250379	257404	250999	254149	248038	255506	243426	247082	244618	249684	241466	248866	246060	248304	6.19E-05	9.54894	0.998621	0.998621	0.000599343	0.0153633	9.54894	0.658913	0.782614	0.181172	0.0112928	9.54894	0.7456	0.854045	0.127494	0.0115821426863463	9.54894163951097	0.919731835573997	0.979507335553177	0.0363387805970034	-0.00407044	9.54894	0.906933	0.976778	-0.042425	0.0112309	9.54894	0.746958	0.920161	0.126704	-0.0153008158971346	9.54894163951097
Q3T1K5	Capza2	F-actin-capping protein subunit alpha-2	162052	161637	164004	158978	165374	170391	174575	165588	167884	165357	163051	160234	164330	169382	161563	0.0340882	8.95699	0.38609	0.568162	0.413311	0.0337464	8.95699	0.390851	0.545729	0.407988	0.0815065	8.95699	0.0382188	0.0940456	1.41772	0.0502881325698279	8.95699320515022	0.661732007330012	0.896347074328923	0.179317858449014	0.0477601	8.95699	0.224579	0.606769	0.648631	0.0474183	8.95699	0.227913	0.594125	0.64223	0.000338224583412526	8.95699320515022
Q5XI32;A0A0G2JYB1	Capzb	F-actin-capping protein subunit beta	455953	470966	495442	509340	493492	476344	468661	465716	480062	476228	496608	472314	481871	464197	464278	0.0544626	10.4919	0.140599	0.273543	0.852017	0.069444	10.4919	0.0602586	0.13179	1.21998	0.0147695	10.4919	0.68945	0.810911	0.161497	0.0162134289807428	10.491925258583	0.887795216921624	0.968330380623457	0.0516871991058096	-0.0546745	10.4919	0.13906	0.478957	-0.856797	-0.0396932	10.4919	0.282844	0.645301	-0.548453	-0.0149816936200585	10.491925258583
G3V9K0	Cars	Cysteinyl-tRNA synthetase	28923.69921875	26775	26631	36529.80078125	37375.30078125	37088.8984375	38056.6015625	36329	37195.19921875	37112.3984375	38443.5	36781.69921875	37351.80078125	38990.69921875	39778.69921875	0.479146	6.74433	1.19E-18	2.85E-17	17.9238	0.443451	6.74433	3.33E-16	5.94E-15	15.4781	0.460685	6.74433	2.31E-17	5.64E-16	16.6362	0.524083630986165	6.74433573942087	5.57806890775861E-06	0.000138740792342976	5.25351612505124	0.0172335	6.74433	0.750611	0.933624	0.124585	-0.0184612	6.74433	0.733467	0.91485	-0.134619	0.0356923026913965	6.74433573942087
P43527;F1LQZ4	Casp1	Caspase-1;Caspase 1, isoform CRA_b	43057.5	42236.80078125	41807.1015625	35711.6015625	37428.69921875	37057	36092.8984375	37146.19921875	34133.8984375	37971.30078125	35917.19921875	38252.3984375	35251.8984375	35264.8984375	36545.1015625	-0.149346	6.82297	0.00634068	0.0212782	-2.19786	-0.193155	6.82297	0.000416021	0.00178586	-3.38088	-0.220785	6.82297	5.49E-05	0.000306589	-4.26071	-0.219406487702166	6.82296797296621	0.0566390398617529	0.270608746006153	-1.24688411736414	-0.02763	6.82297	0.613835	0.87317	-0.211948	-0.0714388	6.82297	0.191854	0.543903	-0.717028	0.0438091738583115	6.82296797296621
P55213	Casp3	Caspase-3	106610	100384	101045	132987	145644	141566	119398	112789	113654	133143	141216	138366	120153	112111	116025	0.453062	8.52641	8.04E-21	2.19E-19	20.0947	0.460711	8.52641	1.79E-21	4.24E-20	20.7476	0.189248	8.52641	9.04E-05	0.000482015	4.04365	0.205080023243097	8.52641179511535	0.0745309199643627	0.319940683501841	1.12766351806962	-0.271463	8.52641	1.96E-08	1.15E-06	-7.70861	-0.263814	8.52641	4.82E-08	2.78E-06	-7.31667	-0.00764851300707753	8.52641179511535
O88550	Casp7	Caspase 7, isoform CRA_c	15443.599609375	16339.400390625	15474.7998046875	16099.2998046875	17354	17786.599609375	16768.80078125	15774.900390625	15041.2001953125	16560.599609375	16844.80078125	16843.400390625	16151.400390625	14700.2001953125	15724.5	0.119713	5.60868	0.113116	0.229214	0.946475	0.129696	5.60868	0.0860492	0.174226	1.06525	0.0324526	5.60868	0.667805	0.795036	0.17535	0.00715348668596635	5.60868541857278	0.950731456795175	0.988329976948998	0.0219421363766139	-0.0972434	5.60868	0.198053	0.581248	-0.703219	-0.08726	5.60868	0.248154	0.608866	-0.605278	-0.0099882754296415	5.60868541857278
Q9JHX4	Casp8	Caspase-8	4292.7001953125	4612.56982421875	3813.88989257813	3843.919921875	4207.509765625	4209.72998046875	4470.35986328125	4378.75	3748.8798828125	4123.89990234375	4061.94995117188	4726.4599609375	4256.419921875	3723.23999023438	4433.68994140625	0.0527059	3.66036	0.782461	0.885416	0.106537	-0.0406334	3.66036	0.831552	0.898487	-0.0801106	0.00827097	3.66036	0.96585	0.982896	0.0150905	-0.00729209554424218	3.66037479983444	0.970039757903064	0.991678924151603	-0.0132104654409055	0.0489044	3.66036	0.797865	0.947529	0.0980703	-0.0444349	3.66036	0.815999	0.943451	-0.0883102	0.093339515219789	3.66037479983444
F1LPH1;A0A0G2JSY2;D3ZL24;P27321	Cast	Calpastatin	182919	179159	182172	180474	189111	178210	179940	178885	184723	174832	177222	177864	189893	183284	183519	-0.00721191	9.0946	0.845924	0.920682	-0.0726687	0.0220951	9.0946	0.551505	0.698536	0.258451	0.020552	9.0946	0.579648	0.728713	0.236836	0.0606710727770129	9.09459569452048	0.597583838687823	0.876311643827769	0.223601156279015	-0.00154313	9.0946	0.966873	0.989495	-0.0146306	0.0277639	9.0946	0.454298	0.785119	0.342659	-0.0293086834371138	9.09459569452048
P04762	Cat	Catalase	625698	720521	632664	324527	268917	317117	311529	291798	330449	332308	309133	311403	316997	319855	320646	-1.02329	10.166	3.17E-57	5.74E-55	-56.4992	-1.10746	10.166	1.71E-66	3.34E-64	-65.7661	-1.06157	10.166	2.34E-61	3.95E-59	-60.6316	-1.01940518698932	10.165973598912	1.60538251872102E-18	1.85129793181602E-16	-17.7944214704388	0.0458917	10.166	0.470176	0.806747	0.32774	-0.0382854	10.166	0.546837	0.846446	-0.262142	0.0841784477247168	10.165973598912
Q2IBC6;P41350	Cav1	Caveolin;Caveolin-1	29865.900390625	29200.69921875	30829.099609375	33093.19921875	31565.400390625	30121	29235.19921875	30777.599609375	30487.80078125	31486.5	31308.400390625	30284.19921875	29311.69921875	30043.599609375	30986.80078125	0.0815889	6.52521	0.151519	0.290552	0.819532	0.0889731	6.52521	0.117802	0.222038	0.928849	0.0324087	6.52521	0.569011	0.723392	0.244879	0.0356607380177515	6.52521027495248	0.756783413533552	0.921285758221987	0.121028394959582	-0.0565644	6.52521	0.320081	0.70004	-0.49474	-0.0491801	6.52521	0.387355	0.73546	-0.411891	-0.0073831580052443	6.52521027495248
G3V8L9;P85125	Cavin1	Polymerase I and transcript release factor;Caveolae-associated protein 1	193390	185577	195521	165048	170496	170655	178512	176302	184367	170926	174670	164469	179627	180017	171567	-0.140382	9.06149	0.000258302	0.00126265	-3.58787	-0.169585	9.06149	1.02E-05	6.29E-05	-4.9927	-0.0690057	9.06149	0.0724229	0.15908	-1.14012	-0.0849564684298832	9.06148917580732	0.459809013594459	0.790335682580719	-0.33742251954789	0.100579	9.06149	0.00884857	0.0824446	2.05313	0.0713764	9.06149	0.0631872	0.296863	1.19937	0.0291995013834721	9.06148917580732
Q66H98	Cavin2	Caveolae-associated protein 2	323531	298537	354659	225071	224305	202191	240584	233918	243436	210757	228652	213839	233310	246731	219396	-0.548582	9.53514	1.01E-23	3.51E-22	-22.9957	-0.570948	9.53514	1.5E-25	4.6E-24	-24.8225	-0.42103	9.53514	1.2E-14	2.28E-13	-13.92	-0.453369906066068	9.53514421171551	8.24263024061784E-05	0.0014830888596062	-4.0839341819058	0.149917	9.53514	0.00594008	0.0644377	2.22621	0.127551	9.53514	0.0192435	0.146609	1.71572	0.0223658260316971	9.53514421171551
P47727;M0R3X6;A0A0G2JSV2;A0A0G2K658;A0A096MJ24	Cbr1;LOC102556347	Carbonyl reductase [NADPH] 1	212189	207966	215022	226317	219645	215775	216889	219291	219899	215327	220812	214574	215715	218099	219177	0.0661493	9.35331	0.0548043	0.128383	1.26119	0.0717889	9.35331	0.0371433	0.0882327	1.43012	0.0692999	9.35331	0.0442288	0.106311	1.3543	0.0681650863536292	9.35330896601563	0.553109778722256	0.850328615563268	0.257188663339595	-0.00248901	9.35331	0.942446	0.982836	-0.0257437	0.00315065	9.35331	0.927158	0.977233	0.0328462	-0.00563753163694337	9.35330896601563
B2GV72	Cbr3	Carbonyl reductase 3	4983.5498046875	4589.0400390625	3869.97998046875	4267.85009765625	5174.419921875	4782.080078125	4606.4599609375	4712.7998046875	4939.52978515625	4761.33984375	4508.93994140625	5400.89990234375	4851.06005859375	4478.27001953125	4413.89990234375	0.156736	3.82156	0.402622	0.583354	0.395103	0.0934383	3.82156	0.617956	0.749405	0.209042	0.106143	3.82156	0.570972	0.724922	0.243385	0.0585286099915316	3.82157702914971	0.75593869619211	0.921285758221987	0.121513422732929	0.0127046	3.82156	0.9463	0.984323	0.0239712	-0.0505932	3.82156	0.787224	0.934824	-0.103902	0.0632976932680677	3.82157702914971
D4A3T3	Cbx1	Chromobox 1	111724	109381	111505	112224	117083	110171	117079	118428	117872	108856	111132	116862	122328	115924	114757	0.0497251	8.42852	0.251353	0.421469	0.599716	0.0422127	8.42852	0.330175	0.484031	0.481256	0.109904	8.42852	0.0112336	0.0331006	1.94948	0.113849983743229	8.4285247266711	0.322021487781848	0.6885854713312	0.492115147826762	0.0676913	8.42852	0.118362	0.452261	0.926789	0.0601788	8.42852	0.165034	0.509977	0.782427	0.00751421607834549	8.4285247266711
Q5RJK5	Cbx3	Chromobox 3	104596	108188	106261	104552	109886	100765	113096	110362	111433	99726.796875	100362	109289	118567	111566	111823	-0.0128321	8.34641	0.788248	0.888783	-0.103337	-0.00480136	8.34641	0.919985	0.955649	-0.0362194	0.0924146	8.34641	0.0529806	0.124111	1.27588	0.128070792117464	8.34641452778369	0.265297778855841	0.64240415895488	0.576266386032332	0.0972159	8.34641	0.0417931	0.230282	1.37889	0.105247	8.34641	0.0275513	0.186394	1.55986	-0.00802238720869718	8.34641452778369
B2RYU7	Cbx5	Cbx5 protein	14214.900390625	12613.400390625	14152.7001953125	11516.5	13707.7998046875	11762.5	13514.2998046875	11473.599609375	14147.7998046875	11610.599609375	13036.2001953125	11622.2001953125	12399.2998046875	12398.900390625	11520.400390625	-0.14513	5.25113	0.143237	0.278058	-0.843945	-0.134894	5.25113	0.173621	0.300667	-0.760397	-0.0443386	5.25113	0.654756	0.78838	-0.183921	-0.146276970070425	5.2511305930028	0.205005497261657	0.576606370901134	-0.688234493098426	0.0905552	5.25113	0.361119	0.733413	0.44235	0.100791	5.25113	0.30941	0.672703	0.509466	-0.010235930150913	5.2511305930028
F1LM55	Ccar2	Cell cycle and apoptosis regulator 2	65500.80078125	63496.30078125	66595	65149.8984375	66409.6015625	65665.296875	69264.796875	74111	64724.80078125	66427.5	61942.69921875	66992.703125	65258.30078125	65450.19921875	67056.5	0.0299592	7.64147	0.576756	0.735662	0.239008	0.024912	7.64147	0.642591	0.769714	0.192065	0.112413	7.64147	0.0362123	0.0901027	1.44114	0.0443072087180035	7.64146892956471	0.700041055838985	0.904979255632765	0.154876488840805	0.0875007	7.64147	0.10301	0.418809	0.98712	0.0824535	7.64147	0.124452	0.433702	0.904997	0.00504857201462522	7.64146892956471
P86182	Ccdc22	Coiled-coil domain-containing protein 22	40370.19921875	38796.6015625	40851.3984375	40072.69921875	43105	42346.69921875	40709.3984375	42453.30078125	40081.8984375	43618.19921875	41382.69921875	42746	43545.80078125	42512.69921875	41930.1015625	0.121534	6.97104	0.0195626	0.0545988	1.70857	0.0777862	6.97104	0.135115	0.248756	0.869297	0.0610419	6.97104	0.241	0.402778	0.617983	0.120895923597082	6.97103919640867	0.2934095478962	0.660978863080912	0.532525757803012	-0.0167443	6.97104	0.747817	0.933624	-0.126205	-0.0604918	6.97104	0.245184	0.60772	-0.610507	0.0437457761848163	6.97103919640867
Q5U2X6	Ccdc47	Coiled-coil domain-containing protein 47	48418.69921875	46720.69921875	50320	49438.80078125	46835.5	44505.19921875	46002.30078125	48812.8984375	45736.8984375	47895.1015625	48117.3984375	48325.3984375	46165.3984375	47270.3984375	48616.8984375	0.0203962	7.16217	0.696318	0.830694	0.157192	-0.0345033	7.16217	0.509062	0.660947	-0.293229	-0.0265727	7.16217	0.611148	0.754493	-0.213853	-0.00562660947554608	7.16216962554634	0.961056398438395	0.990333096197485	-0.017251125534491	0.00793058	7.16217	0.879459	0.969545	0.0557842	-0.0469689	7.16217	0.368727	0.72231	-0.433295	0.0549031596516796	7.16216962554634
D4A305	Ccdc58	Coiled-coil domain containing 58 (Predicted), isoform CRA_c	5976.22998046875	6718.52001953125	4224.77978515625	5216.7001953125	4809.47021484375	4701.3798828125	4877.33984375	5078.9599609375	5427.9501953125	5183.39013671875	5075.52978515625	7054.7900390625	4940.490234375	4501.18017578125	4688.33984375	0.0635448	3.97919	0.762088	0.874731	0.117995	-0.189797	3.97919	0.36569	0.519751	-0.436887	-0.116925	3.97919	0.577338	0.728344	-0.23857	-0.233837840412583	3.97920369786055	0.264556563687802	0.641663481908177	-0.577481459087391	0.0728719	3.97919	0.728542	0.922896	0.137545	-0.180469	3.97919	0.38967	0.73743	-0.409303	0.253340492527475	3.97920369786055
Q5BJT7	Ccdc93	Coiled-coil domain-containing protein 93	41999.19921875	42632.69921875	40733.69921875	39070.69921875	39527.5	41269.80078125	42390.3984375	42113.6015625	41077	40985.80078125	39803	41283.3984375	42952.3984375	43249.69921875	42663	-0.0072298	6.96449	0.885536	0.946736	-0.0527937	-0.05198	6.96449	0.300105	0.455362	-0.522727	0.024823	6.96449	0.620757	0.763384	0.207078	0.0675778623028967	6.96449164654171	0.556981058028762	0.851941292099452	0.254159574186175	0.076803	6.96449	0.125747	0.458361	0.900504	0.0320528	6.96449	0.522878	0.834828	0.2816	0.0447497403429678	6.96449164654171
E9PSS2;A0A0G2JSZ9;Q9JK72	Ccs	Superoxide dismutase [Cu-Zn];Copper chaperone for superoxide dismutase	3949.90991210938	3876.77001953125	4434.39013671875	3563.97998046875	3953.07006835938	3659.98999023438	3843.07006835938	3606.8701171875	3615.75	3918.21997070313	3708.5400390625	3552.67993164063	3439.65991210938	3565.0400390625	3442.32006835938	-0.101394	3.49491	0.576262	0.735662	-0.23938	-0.119977	3.49491	0.508372	0.660389	-0.293819	-0.124811	3.49491	0.491436	0.65242	-0.308533	-0.202256531898194	3.49489944515211	0.267318230106365	0.643454755602358	-0.572971422969502	-0.00483438	3.49491	0.979288	0.992194	-0.00908975	-0.0234177	3.49491	0.897761	0.968386	-0.0468394	0.0185836021824231	3.49489944515211
Q5XIM9	Cct2	T-complex protein 1 subunit beta	262373	256812	268583	297192	304171	294073	287470	287061	284455	298321	293788	294407	287265	290244	288284	0.201817	9.75269	1.74E-09	2.12E-08	8.75999	0.197705	9.75269	3.68E-09	3.87E-08	8.43443	0.147539	9.75269	1.07E-05	6.99E-05	4.96962	0.164520234096179	9.75269061429548	0.152348868940358	0.490493756981838	0.817160765693258	-0.0501661	9.75269	0.134333	0.471372	-0.871818	-0.0542779	9.75269	0.105246	0.390937	-0.977793	0.00411197334321044	9.75269061429548
Q6P502	Cct3	T-complex protein 1 subunit gamma	265665	265802	272775	297253	297623	284680	282345	279880	277440	291469	295916	291525	287165	284114	294585	0.159455	9.74376	3.66E-06	2.72E-05	5.43637	0.141901	9.74376	3.78E-05	0.000206467	4.42202	0.0848371	9.74376	0.0137578	0.0394304	1.86145	0.134904957443516	9.74375532528321	0.240498207437443	0.609466639822792	0.618888156308563	-0.0570642	9.74376	0.0974711	0.406613	-1.01112	-0.0746182	9.74376	0.0302341	0.195175	-1.5195	0.0175538478071496	9.74375532528321
Q7TPB1	Cct4	T-complex protein 1 subunit delta	238072	240412	235202	259789	262153	256701	251717	247536	254295	254714	257412	257298	251790	248092	250038	0.139667	9.56281	3.61E-05	0.000212485	4.44251	0.138292	9.56281	4.3E-05	0.000230863	4.3661	0.100735	9.56281	0.00288499	0.0102854	2.53986	0.0994690981910294	9.56281283619562	0.386778410727405	0.745076836578189	0.412537775446404	-0.0375571	9.56281	0.266512	0.649695	-0.574283	-0.0389328	9.56281	0.249396	0.610143	-0.60311	0.00137567856695136	9.56281283619562
Q68FQ0	Cct5	T-complex protein 1 subunit epsilon	288316	289390	295951	322643	323349	318018	310489	308977	312001	321632	326189	315948	311860	306451	310105	0.172932	9.87083	7.78E-08	7.86E-07	7.10924	0.154819	9.87083	1.51E-06	1.09E-05	5.82085	0.11504	9.87083	0.000351251	0.00159414	3.45438	0.115969559890435	9.87082884440615	0.312948056797738	0.679169563811687	0.504527740786319	-0.0397786	9.87083	0.216404	0.598711	-0.664734	-0.0578917	9.87083	0.0720174	0.321468	-1.14256	0.0181107432696959	9.87082884440615
Q3MHS9	Cct6a	Chaperonin containing Tcp1, subunit 6A (Zeta 1)	245464	255038	258273	286536	283044	282049	271314	266488	263507	284174	281670	276589	265156	265973	269667	0.18232	9.66976	7.69E-08	7.82E-07	7.11402	0.179457	9.66976	1.22E-07	1.08E-06	6.91245	0.101418	9.66976	0.00279004	0.010026	2.55439	0.1061582617387	9.66976006234136	0.355653508323137	0.721834360492638	0.4489729028726	-0.0780398	9.66976	0.0213849	0.149459	-1.66989	-0.0809022	9.66976	0.0170566	0.134387	-1.76811	0.00286057100037583	9.66976006234136
D4AC23	Cct7	Chaperonin-containing TCP1 subunit 7	228080	234531	226353	252588	251229	249638	243208	247470	242902	258755	247708	255350	240144	241421	245978	0.176274	9.52417	1.54E-06	1.23E-05	5.8127	0.141701	9.52417	0.00011164	0.000545724	3.95218	0.112965	9.52417	0.00206747	0.00770216	2.68456	0.106708640065696	9.52416718642773	0.353176451254661	0.719657259869237	0.452008261581175	-0.028736	9.52417	0.433211	0.78401	-0.363301	-0.0633094	9.52417	0.0842286	0.348026	-1.07454	0.034572795824283	9.52416718642773
D4ACB8	Cct8	Chaperonin subunit 8 (Theta) (Predicted), isoform CRA_a	327776	343106	334771	359103	348047	348751	342097	338452	334707	348678	352777	353112	341194	335803	344156	0.0998237	10.0152	0.00364241	0.0131721	2.43861	0.083013	10.0152	0.0156064	0.0421655	1.8067	0.0362567	10.0152	0.290931	0.454759	0.536209	0.0502857264721241	10.0152421980829	0.661685040597487	0.896347074328923	0.179348683792861	-0.0467563	10.0152	0.173208	0.54154	-0.761432	-0.0635671	10.0152	0.0640785	0.299387	-1.19329	0.0168102635891941	10.0152421980829
A0A140UHX9;Q6AYE1	Ccz1b	CCZ1 homolog B, vacuolar protein-trafficking and biogenesis-associated	13138.5	12852.7998046875	14592.7998046875	12374.900390625	13598.7001953125	11748.2001953125	12173.7001953125	11923.5	11657.7001953125	12738.900390625	12880.2998046875	12030.599609375	11635.5	10783.7001953125	11975.7001953125	-0.0765648	5.22366	0.385252	0.567917	-0.414255	-0.092243	5.22366	0.295505	0.449728	-0.529435	-0.159588	5.22366	0.0703658	0.155098	-1.15264	-0.20965796789936	5.22365862243936	0.0693655603656446	0.30605291590894	-1.158856100951	-0.0673452	5.22366	0.445275	0.789217	-0.351371	-0.0830234	5.22366	0.346658	0.708893	-0.460099	0.0156775276866014	5.22365862243936
Q63691	Cd14	Monocyte differentiation antigen CD14	5744.2900390625	5224.43017578125	4271.419921875	7644.14990234375	7368.0400390625	9345.98046875	5641.5498046875	5793.919921875	5483.9599609375	7514.35009765625	7702.77978515625	7679.89990234375	6146.35986328125	6584.68017578125	5785.2900390625	0.617055	4.29929	0.000597901	0.00269427	3.22337	0.688422	4.29929	0.000129933	0.000625501	3.88628	0.171952	4.29929	0.337633	0.503867	0.471555	0.307123489104743	4.29930547537122	0.0891222602767805	0.360611123320881	1.05001380765862	-0.516469	4.29929	0.00401534	0.0478259	-2.39628	-0.445103	4.29929	0.0131105	0.113971	-1.88238	-0.07136634580204	4.29930547537122
A0A0G2JVY2;D3Z9U2	Cd163	CD163 molecule;CD163 antigen (Predicted)	78354.5	74037.5	67645.8984375	51605.80078125	51758.3984375	54609	59187.1015625	70542.8984375	61493.19921875	52957.5	47432.8984375	57010.69921875	63034.8984375	61076.19921875	63867.1015625	-0.452212	7.52071	1.91E-09	2.31E-08	-8.72008	-0.465887	7.52071	6.15E-10	7.09E-09	-9.21129	-0.180365	7.52071	0.0164026	0.0457794	-1.78509	-0.199683703478796	7.52070504955336	0.0825773808697747	0.34231832559905	-1.08313889588421	0.285522	7.52071	0.00014707	0.00358765	3.83248	0.271847	7.52071	0.000301049	0.00652788	3.52136	0.0136768029768219	7.52070504955336
D3ZIP2	Cd180	CD180 antigen (Predicted), isoform CRA_a	3998.89990234375	3665.3701171875	3460.40991210938	3069.76000976563	3066.96997070313	4214.580078125	3586.10009765625	3916.28002929688	3196.23999023438	3827.27001953125	3722.07006835938	3092.44995117188	3786.169921875	3888.07006835938	4268.509765625	-0.0339779	3.4604	0.871245	0.93721	-0.0598598	-0.090848	3.4604	0.664089	0.785451	-0.177774	-0.0340073	3.4604	0.871149	0.93458	-0.0599077	0.130270540004401	3.46041973823172	0.532836018521216	0.840152255430905	0.273406425511376	0.0568407	3.4604	0.786051	0.94425	0.104549	-2.94E-05	3.4604	1	1	0	0.0568717940420184	3.46041973823172
G3V837;Q63493	Cd1d1;Cd1d	CD1d1 antigen;Antigen-presenting glycoprotein CD1d	99142.6015625	94095	102859	107130	109746	102124	101196	103126	100820	102102	109647	105899	107029	99710.6015625	103933	0.132824	8.28092	0.00442099	0.0156824	2.35448	0.120397	8.28092	0.00987405	0.0283697	2.0055	0.0662602	8.28092	0.155601	0.288567	0.807988	0.0977745795126977	8.28092163979132	0.395073662458595	0.748570705265302	0.403321921546485	-0.0541367	8.28092	0.245922	0.635159	-0.609202	-0.0665642	8.28092	0.153676	0.486735	-0.813395	0.0124288118362641	8.28092163979132
F1LRS8	Cd2ap	CD2-associated protein	148566	145211	148595	134005	141253	133236	140536	141907	144999	135510	126521	136831	145383	148795	139347	-0.117827	8.72737	0.00570789	0.0194466	-2.24352	-0.10216	8.72737	0.0165417	0.044315	-1.78142	-0.0270592	8.72737	0.525512	0.683004	-0.279418	-0.00123878268671703	8.72736702999483	0.991422684964515	0.99731205046637	-0.00374114812786436	0.075101	8.72737	0.0780882	0.353137	1.10741	0.0907681	8.72737	0.0332281	0.206111	1.4785	-0.0156630980578082	8.72736702999483
F1LQ10;Q5FVR3	Cd302	CD302 antigen	14768.2001953125	17115.400390625	13833.7001953125	14540.599609375	12624.2998046875	14765.400390625	15526.2001953125	14764.900390625	15766.400390625	15347.599609375	13790.7998046875	14106.7998046875	14659.400390625	16532.80078125	16221.099609375	-0.0494869	5.49415	0.596505	0.75178	-0.224386	-0.112628	5.49415	0.228154	0.370331	-0.641772	0.0323949	5.49415	0.728999	0.841395	0.137273	0.0801867693189901	5.49415146058721	0.486895046130422	0.810533288735486	0.312564644121525	0.145023	5.49415	0.120733	0.455861	0.918175	0.0818817	5.49415	0.38095	0.730403	0.419132	0.0631397292800854	5.49415146058721
Q64244	Cd38	ADP-ribosyl cyclase/cyclic ADP-ribose hydrolase 1	123452	125430	130932	131514	132422	127839	134701	135106	136553	129552	127511	126842	135100	133590	131183	0.0470145	8.62204	0.196757	0.353272	0.70607	0.0576942	8.62204	0.113163	0.215053	0.946294	0.120228	8.62204	0.000962913	0.00393383	3.01641	0.102562724920516	8.62203877023261	0.372283353636954	0.733271425998857	0.429126382490287	0.0625342	8.62204	0.0859344	0.376601	1.06583	0.073214	8.62204	0.0443869	0.245668	1.35275	-0.0106813597423428	8.62203877023261
O70509;D3ZGF1;F1LSA1;P26051	Cd44	CD44 antigen	22139.19921875	21498.80078125	20960.69921875	35377	37251.30078125	32682.30078125	21831.400390625	20343.099609375	23053.900390625	35404.5	35827	32214.900390625	22165	21983.30078125	27521.599609375	0.709986	6.3653	2.12E-17	4.75E-16	16.6747	0.717331	6.3653	9.95E-18	1.93E-16	17.002	0.0359007	6.3653	0.666793	0.794577	0.176009	0.17870533659961	6.3653076837477	0.12085967330845	0.430211051022541	0.917718584012178	-0.681431	6.3653	3.66E-16	5.8E-14	-15.4368	-0.674085	6.3653	7.5E-16	1.27E-13	-15.1249	-0.00734759594348375	6.3653076837477
P97829;A0A0G2JTH4	Cd47	Leukocyte surface antigen CD47	214946	210076	244174	206605	208913	193196	191613	187577	185651	205100	216799	194129	184403	178793	184770	-0.0877201	9.23723	0.0784185	0.171426	-1.10558	-0.123338	9.23723	0.0133475	0.036987	-1.8746	-0.221288	9.23723	9.09E-06	5.99E-05	-5.04135	-0.259363821155435	9.23723446292074	0.024112073198408	0.149200804156978	-1.6177654466147	-0.0979497	9.23723	0.0494259	0.259078	-1.30605	-0.133568	9.23723	0.0073792	0.0773596	-2.13199	0.0356178498831309	9.23723446292074
P10252	Cd48	CD48 antigen	64842.1015625	64561.5	66032.703125	63709.19921875	63495.6015625	57279.30078125	56556.8984375	55142.1015625	57630.19921875	62798.19921875	64889.3984375	64871.6015625	57080	56758.69921875	58640.5	0.00998047	7.52026	0.835362	0.913103	0.0781255	-0.0706777	7.52026	0.140891	0.256414	-0.851116	-0.184386	7.52026	0.00012316	0.000636369	-3.90953	-0.151926185287895	7.52025623483126	0.186556512026769	0.549230158421705	-0.729189586677127	-0.113708	7.52026	0.0178858	0.131908	-1.74749	-0.194367	7.52026	5.18E-05	0.00146042	-4.2856	0.0806605419896763	7.52025623483126
P28648;A0A0G2K0T2	Cd63	CD63 antigen;Tetraspanin	13788.7998046875	16308.900390625	12131.7001953125	31327.5	29546	31064.80078125	25501.599609375	26681.80078125	23944	27995.400390625	26111.30078125	29820.30078125	23807.69921875	23738.099609375	24942.599609375	1.02157	6.20463	4.7E-30	2.38E-28	29.3281	1.13412	6.20463	1.67E-36	9.21E-35	35.7773	0.871942	6.20463	1.93E-22	6.72E-21	21.7139	0.806827585193144	6.20464087584037	3.44428014777788E-12	2.18453468372812E-10	11.4629015315256	-0.262177	6.20463	0.00313734	0.040923	-2.50344	-0.14963	6.20463	0.0917342	0.36478	-1.03747	-0.112545207437524	6.20464087584037
Q4FZY1	Cd68	Cd68 molecule	96114.703125	94594.6015625	80722.8984375	98314.296875	104682	103298	90910	87872.703125	94509.3984375	107261	102636	92735.796875	88251.6015625	90959.5	108263	0.186986	8.1776	0.0156103	0.0451579	1.80659	0.1863	8.1776	0.015994	0.042984	1.79604	0.0312002	8.1776	0.686594	0.809305	0.1633	0.110847950105293	8.17760328204059	0.33499791399854	0.701229131859979	0.474957897266868	-0.1551	8.1776	0.0448746	0.240691	-1.348	-0.155786	8.1776	0.0439379	0.244453	-1.35716	0.00069082420431277	8.17760328204059
Q6P9V1;Q62745	Cd81	Tetraspanin;CD81 antigen	83443.203125	132460	91142.5	58743.1015625	40719.6015625	50186.80078125	55132.19921875	50800.3984375	53198.30078125	55249.3984375	46055.69921875	56525.30078125	55163.19921875	37848.19921875	56643.19921875	-0.928614	7.53201	2.58E-09	3.1E-08	-8.58817	-1.02522	7.53201	5.24E-11	6.55E-10	-10.2806	-0.926294	7.53201	2.82E-09	3.11E-08	-8.54939	-1.00817288820445	7.53200417580031	2.16805444144959E-10	1.19572915607774E-08	-9.66392981654127	0.0989256	7.53201	0.522382	0.841984	0.282012	0.00231962	7.53201	0.988079	0.995682	0.00520811	0.0966061790248268	7.53200417580031
Q6IN14;O70352	Cd82	Tetraspanin;CD82 antigen	17808.599609375	18351.19921875	18174.5	23688.900390625	20328.599609375	17772.80078125	15235.2998046875	16132.7001953125	15509.599609375	20430.099609375	20648.19921875	20687.80078125	14714.7998046875	16343.900390625	19453.5	0.216283	5.78892	0.027002	0.0718825	1.5686	0.197359	5.78892	0.0435831	0.100885	1.36068	-0.190308	5.78892	0.0517829	0.121755	-1.28581	-0.0760609498925098	5.78892197394657	0.509423430254285	0.822051185125794	-0.292921084114974	-0.387667	5.78892	7.53E-05	0.00191038	-4.1232	-0.406592	5.78892	3.3E-05	0.000985433	-4.48127	0.018927164669365	5.78892197394657
Q9ET61	Cd93	Complement component C1q receptor	2958.34008789063	1760.5400390625	2344.06005859375	3260.75	2276.60009765625	3084.05004882813	3880.080078125	3725.38989257813	3999.60009765625	3316.419921875	3780.1298828125	3257.68994140625	3942.09008789063	5793.2099609375	4615.22998046875	0.582064	3.38713	0.014609	0.0426503	1.83538	0.299463	3.38713	0.208243	0.34598	0.68143	0.738093	3.38713	0.00199234	0.00748823	2.70064	1.04993783017876	3.38718931157961	1.0880989976092E-05	0.000253257537333445	4.96333158978537	0.43863	3.38713	0.0652047	0.318737	1.18572	0.156029	3.38713	0.511285	0.826758	0.291337	0.282603367183838	3.38718931157961
B4F7A5	Cd99	CD99 molecule (Xg blood group)	15320.099609375	18987.400390625	17331.5	14699.5	13110.7998046875	13976.599609375	13642.7998046875	13918	14442	14330.7998046875	12976.5	13806.2001953125	14710	13700.400390625	13100.400390625	-0.297105	5.45177	0.000644438	0.0028937	-3.19082	-0.292583	5.45177	0.000777906	0.00316274	-3.10907	-0.275294	5.45177	0.00156538	0.00603553	-2.80538	-0.286910811876548	5.45176522118958	0.0129008692941062	0.0962632511739632	-1.88938102482372	0.0172885	5.45177	0.842857	0.963573	0.0742462	0.0218106	5.45177	0.802473	0.940197	0.0955698	-0.00452264568942524	5.45176522118958
A0A140TAG9;Q63692;A0A0G2K3C1	Cdc37	Hsp90 co-chaperone Cdc37	115291	120873	122318	147122	147504	145751	135883	139451	137173	149556	138095	146777	138942	140707	133376	0.308923	8.69221	5.04E-14	9.33E-13	13.2976	0.309809	8.69221	4.27E-14	6.72E-13	13.3699	0.225306	8.69221	3.92E-08	3.81E-07	7.40665	0.232479694775704	8.69220784261301	0.0432261635113396	0.222895887862335	1.36425330806552	-0.0845031	8.69221	0.0391892	0.221926	-1.40683	-0.0836173	8.69221	0.0412951	0.237026	-1.3841	-0.000883770394125651	8.69220784261301
Q8CFN2;A0A0G2JSM8	Cdc42	Cell division control protein 42 homolog	393228	390930	383223	374595	409569	396494	395938	395869	371248	387219	392274	385417	407289	369020	418095	0.028017	10.2035	0.56764	0.727692	0.245927	0.0291271	10.2035	0.552389	0.698609	0.257755	0.0171509	10.2035	0.726442	0.838863	0.138799	0.0613300277033545	10.2035192889269	0.593545337108069	0.872177612736849	0.226546102482166	-0.0119762	10.2035	0.807	0.94961	-0.0931263	-0.010866	10.2035	0.82459	0.944094	-0.0837618	-0.00111035585267169	10.2035192889269
Q7TT49;A0A0G2KB58	Cdc42bpb	Serine/threonine-protein kinase MRCK beta	178593	177882	175838	156822	166010	162166	173749	171287	167007	161883	161496	166018	170840	164880	169564	-0.0899995	8.98548	0.0219194	0.0602485	-1.65917	-0.121513	8.98548	0.00197477	0.0070365	-2.70448	-0.0335459	8.98548	0.392944	0.560371	-0.405669	-0.0471073393688041	8.98547947555571	0.681910634734637	0.902681192748095	-0.166272536464658	0.0879668	8.98548	0.0251003	0.164671	1.60032	0.0564536	8.98548	0.150574	0.485227	0.82225	0.0315130819883757	8.98547947555571
A1A5P0	Cdc42ep1	Cdc42 effector protein 1	15666.400390625	14678	15048.599609375	12554.099609375	12714.7001953125	12142.7998046875	12755.7001953125	12655.2001953125	12348.400390625	12934.099609375	13204.2998046875	12451.099609375	12667.900390625	13283.900390625	14479.7998046875	-0.203293	5.32471	0.012711	0.0379833	-1.89582	-0.266458	5.32471	0.00109546	0.00424951	-2.9604	-0.243206	5.32471	0.00287985	0.0102854	-2.54063	-0.13851949781159	5.32470914522199	0.229863657539301	0.603065252510039	-0.638529687181271	0.0232519	5.32471	0.776059	0.940611	0.110105	-0.039913	5.32471	0.625096	0.875734	-0.204053	0.0631652807222849	5.32470914522199
Q5PQP4	Cdc42ep2	Cdc42 effector protein 2	9777.7099609375	10065.2998046875	9654.830078125	10038.900390625	10121.5	10302.5	10475.900390625	10033.5	9653.259765625	10043.5	9923.8798828125	11133.2001953125	10112.7001953125	10288.099609375	9602.1103515625	0.107831	4.92516	0.2691	0.441882	0.570086	0.0591393	4.92516	0.544602	0.692213	0.26392	0.0546045	4.92516	0.575922	0.728344	0.239636	0.0522113395532542	4.92516085554024	0.651555771318876	0.896347074328923	0.186048403989194	-0.00453486	4.92516	0.963299	0.987031	-0.016239	-0.0532265	4.92516	0.5855	0.859538	-0.232473	0.0486900762685539	4.92516085554024
B1WC33	Cdc42ep4	CDC42 effector protein (Rho GTPase binding) 4 (Predicted), isoform CRA_a	36617.5	34632	35985.1015625	30002.80078125	31335.900390625	31305.19921875	34242.1015625	35145.1015625	33364.8984375	28777.400390625	28894.5	28957.599609375	34654.19921875	34173.8984375	34469.6015625	-0.276572	6.62794	3.71E-07	3.41E-06	-6.43055	-0.198121	6.62794	0.000269003	0.00120151	-3.57024	-0.038989	6.62794	0.473178	0.635496	-0.324976	-0.0258515193400374	6.62794431404236	0.82232871822585	0.942723885286481	-0.084954542588667	0.159132	6.62794	0.00342967	0.043289	2.46475	0.237583	6.62794	1.26E-05	0.000420922	4.89931	-0.0784528090110845	6.62794431404236
O08837	Cdc5l	Cell division cycle 5-like protein	17817.69921875	16242.400390625	17325.900390625	17285.5	19004.19921875	17836.30078125	19850.900390625	18250.80078125	18897.599609375	18681.69921875	21077.69921875	18837.30078125	18858.599609375	17889.900390625	19421.599609375	0.220354	5.7999	0.00279894	0.0103814	2.55301	0.0878131	5.7999	0.23363	0.377298	0.631472	0.171951	5.7999	0.0196711	0.0534893	1.70617	0.156782293415602	5.79990382134404	0.173807835765899	0.529352316132157	0.759930648179751	0.0841383	5.7999	0.253613	0.63917	0.595828	-0.0484025	5.7999	0.511306	0.826758	-0.291319	0.132539224513956	5.79990382134404
G3V803;Q9Z1Y3	Cdh2	Cadherin-2	14191.099609375	13755.5	14271	13639.900390625	13525.599609375	13638.2998046875	13636.2998046875	13817.7998046875	14282.599609375	14506.599609375	12547.099609375	13303.7001953125	13007.599609375	15303.2998046875	13390.2998046875	-0.0334949	5.37635	0.695	0.830694	-0.158015	-0.0363185	5.37635	0.670691	0.788847	-0.173477	0.00596237	5.37635	0.944615	0.972206	0.0247452	0.0101668887219378	5.37634695911963	0.929991152077512	0.982805799922365	0.0315211832978843	0.0422809	5.37635	0.62057	0.875145	0.207209	0.0394573	5.37635	0.644139	0.878972	0.191021	0.00282804117972422	5.37634695911963
F1M7E5;A0A0G2K0I6	Cdh5	Cadherin 5	117658	123707	116975	235105	234599	234076	208009	190828	200014	204624	221082	228036	198372	193324	181410	0.898635	9.1813	4.44E-80	1.25E-77	79.3529	0.986396	9.1813	8.26E-96	2.33E-93	95.083	0.7631	9.1813	1.7E-58	2.4E-56	57.7697	0.705126310105924	9.18130355878254	1.02738173771411E-09	5.21293493716139E-08	8.98826815837076	-0.223297	9.1813	2.08E-06	8.64E-05	-5.68256	-0.135535	9.1813	0.00396042	0.0497406	-2.40226	-0.0877598285987711	9.18130355878254
P70500	Cdipt	CDP-diacylglycerol--inositol 3-phosphatidyltransferase	11815.7998046875	10891.7998046875	9344.76953125	9023.7900390625	11810.400390625	8535.509765625	10416	10709	9327.76953125	11914.099609375	11151.900390625	13819.400390625	10363.5	8966.3701171875	12325.2998046875	0.233381	5.0111	0.113586	0.229982	0.944676	-0.114575	5.0111	0.437333	0.59364	-0.359188	-0.0521939	5.0111	0.723551	0.836668	-0.140531	0.010070498051982	5.01111323320097	0.946352040665842	0.987883933394423	0.0239472770465941	0.0623812	5.0111	0.672494	0.899561	0.172311	-0.285575	5.0111	0.0529208	0.271781	-1.27637	0.34795882855012	5.01111323320097
Q63699;Q6P751	Cdk2	Cyclin-dependent kinase 2	8329.9599609375	9877.91015625	9818.759765625	9213.3798828125	9588.5498046875	9185.919921875	10226.5	9221.01953125	9178.7001953125	11426.599609375	9557.8798828125	10175.099609375	8510.2197265625	9477.5400390625	9296.7900390625	0.184933	4.8453	0.103158	0.21348	0.986497	0.0113632	4.8453	0.92055	0.955649	0.0359527	0.0536384	4.8453	0.636631	0.776506	0.196112	-0.00986607335623488	4.84529840348702	0.932340869609963	0.983085293593186	-0.0304252778546139	0.0422752	4.8453	0.70973	0.918869	0.148907	-0.131295	4.8453	0.247208	0.60772	-0.606937	0.173569291556202	4.84529840348702
Q642E3;Q9JLH7	Cdk5rap3	CDK5 regulatory subunit associated protein 3, isoform CRA_b;CDK5 regulatory subunit-associated protein 3	12560.2998046875	11916.099609375	12428.2001953125	10666.400390625	11526.2998046875	11072.5	12167.2001953125	12227.5	11699.099609375	11594.2998046875	11609.7001953125	11914.099609375	12680.599609375	12365.400390625	12462.5	-0.0402145	5.16733	0.616008	0.768649	-0.210414	-0.136874	5.16733	0.0877358	0.177077	-1.05682	-0.00942676	5.16733	0.906706	0.952511	-0.0425334	0.051535238395001	5.16733145353492	0.655366121042852	0.896347074328923	0.183516013097737	0.127448	5.16733	0.1119	0.436752	0.951172	0.0307878	5.16733	0.701124	0.902637	0.154205	0.0966628129201792	5.16733145353492
D4ABP3	Cdr2l	Cerebellar degeneration-related protein 2-like	7184.5498046875	7045.919921875	6451.31005859375	5814.2001953125	5208.77001953125	5955.60986328125	6074.72998046875	5957.10986328125	6293.27978515625	6197.490234375	6337.83984375	6347.740234375	5791.16015625	6493.33984375	5958.77001953125	-0.100567	4.2252	0.537656	0.70311	-0.269495	-0.272437	4.2252	0.0951089	0.187338	-1.02178	-0.152764	4.2252	0.349109	0.516437	-0.457039	-0.153611755975648	4.22519751417822	0.350478173344992	0.717636812272536	-0.455339023320687	0.119672	4.2252	0.463505	0.804317	0.333946	-0.0521975	4.2252	0.749263	0.921324	-0.125366	0.171870009878372	4.22519751417822
G3V8W2;Q91XU8	Cds2	Phosphatidate cytidylyltransferase;Phosphatidate cytidylyltransferase 2	112463	115629	124828	94728.8984375	93124.8984375	94672.796875	100490	98024.796875	92435.8984375	92928.6015625	99148.203125	93999.6015625	99283.6015625	93719.3984375	93674.5	-0.271292	8.23308	1.46E-08	1.64E-07	-7.83454	-0.307675	8.23308	1.33E-10	1.59E-09	-9.87751	-0.255392	8.23308	9.59E-08	8.82E-07	-7.01799	-0.271371158377001	8.2330758016445	0.0183227364892411	0.122975615008478	-1.73700966421477	0.0522832	8.23308	0.274722	0.653817	0.561107	0.0159	8.23308	0.739794	0.917511	0.130889	0.0363826533820202	8.2330758016445
A0A0G2K0B0;Q5XIM5	Cdv3	Protein CDV3 homolog	48319.6015625	58650.3984375	55929.5	71549.796875	63125.6015625	65304.3984375	64909.19921875	64208.69921875	68529.1015625	63955.69921875	60590	62400.30078125	65227.69921875	67303.8984375	61230.6015625	0.230457	7.5628	0.000248376	0.00121647	3.60489	0.308734	7.5628	9.25E-07	6.84E-06	6.03369	0.301725	7.5628	1.62E-06	1.24E-05	5.79003	0.278528842655477	7.56280090110384	0.0155123503770542	0.107821460018045	1.80932239442041	-0.00700818	7.5628	0.911299	0.976778	-0.040339	0.071268	7.5628	0.256876	0.614322	0.590276	-0.0782751180553081	7.56280090110384
Q4QQT3	Celf1	CUGBP Elav-like family member 1	12062.7001953125	11360.099609375	9976.759765625	11169.400390625	10382.099609375	11679.7001953125	10662.2001953125	12001.599609375	9990.6298828125	10854.2001953125	10454.5	12048.7001953125	10657.599609375	11158.900390625	11545.599609375	0.0289293	5.05986	0.791519	0.888991	0.101538	0.00460555	5.05986	0.96673	0.982216	0.014695	-0.0105502	5.05986	0.92338	0.960682	-0.0346197	0.0257710433593379	5.05986127218675	0.823652450668189	0.943054164728274	0.0842560050476198	-0.0151558	5.05986	0.89002	0.972	-0.0506001	-0.0394795	5.05986	0.718181	0.910586	-0.143766	0.024320909060515	5.05986127218675
D4A9A3	Cenpv	Centromere protein V	49988.1015625	51540.8984375	59367.69921875	55740.8984375	50839.1015625	59488.1015625	56955.1015625	60633.6015625	57912.6015625	53326.80078125	50330.3984375	44251	54812.69921875	57313.1015625	49694.6015625	-0.0896046	7.34936	0.224894	0.391596	-0.648022	0.0595049	7.34936	0.420186	0.577784	0.376559	0.148904	7.34936	0.0436901	0.105263	1.35962	0.0367895547927659	7.34935667286036	0.749104973270887	0.919438469854011	0.125457319659822	0.0893987	7.34936	0.225841	0.608235	0.646198	0.238508	7.34936	0.00124031	0.0207017	2.90647	-0.149109909110066	7.34935667286036
Q6AXM5	Cept1	Choline/ethanolaminephosphotransferase 1	22148.69921875	17316.69921875	16773.599609375	12013.400390625	14342.2001953125	14297.7001953125	13439.5	14859.400390625	13201.2001953125	14371.599609375	15504.7998046875	16318.5	14495.2998046875	14366	15691.400390625	-0.25359	5.52411	0.0174422	0.0494976	-1.7584	-0.456053	5.52411	1.97E-05	0.000114301	-4.70579	-0.416842	5.52411	9.51E-05	0.000503539	-4.02195	-0.308764115048326	5.52410528038739	0.00744459510522763	0.0629564592732083	-2.12815891756891	0.039211	5.52411	0.713483	0.920893	0.146616	-0.163252	5.52411	0.126043	0.435656	-0.899481	0.20246103359421	5.52410528038739
P16303;A0A0G2JY66;G3V822;A0A0G2K3Z4	Ces1d	Carboxylesterase 1D;Carboxylic ester hydrolase	318874	388541	341404	295655	228665	284672	249150	239502	247279	277463	281143	256985	240093	242863	249616	-0.331843	9.69878	5.46E-06	3.88E-05	-5.263	-0.362038	9.69878	7.08E-07	5.33E-06	-6.14967	-0.488707	9.69878	2.28E-11	3.18E-10	-10.6419	-0.489456454561413	9.69877887103863	2.14497853553792E-05	0.000453484212054975	-4.66857704937393	-0.12667	9.69878	0.0824075	0.366786	-1.08403	-0.156864	9.69878	0.0314966	0.200771	-1.50174	0.0301950924187558	9.69877887103863
Q63108;F1LQJ4;A0A0G2JX75	Ces1e;LOC501233	Carboxylesterase 1E;Carboxylesterase 1F;Carboxylic ester hydrolase	31152.30078125	32588.30078125	29118.599609375	24229.400390625	19403.900390625	26523.599609375	23660.400390625	26450.099609375	22883.30078125	26390.099609375	26733.099609375	25050.400390625	22525.099609375	22686.400390625	24195.099609375	-0.217756	6.26701	0.0175483	0.0496877	-1.75576	-0.391955	6.26701	1.96E-05	0.000113772	-4.7088	-0.324862	6.26701	0.000398808	0.0017922	-3.39924	-0.392024437670754	6.2670092833567	0.00067354976596991	0.00848809909649834	-3.17163031042705	0.067093	6.26701	0.464469	0.804463	0.333043	-0.107106	6.26701	0.242801	0.607373	-0.614749	0.174196259950787	6.2670092833567
A0A0G2K6H5;Q75UQ2	Cfdp1	Craniofacial development protein 1	12121.5	14169.5	12004.7998046875	15701.5	14119	13641.2001953125	13778.900390625	13779.7001953125	14264.5	13184.5	14690.400390625	15261.2001953125	15113.900390625	13114	14535.7001953125	0.202768	5.39534	0.0323974	0.0830223	1.48949	0.194478	5.39534	0.040164	0.0943481	1.39616	0.149182	5.39534	0.115466	0.23066	0.937544	0.187119548166871	5.39535028998361	0.104913441243722	0.394391913673407	0.979168867535497	-0.045296	5.39534	0.632687	0.880969	-0.198811	-0.0535861	5.39534	0.571727	0.854994	-0.242811	0.00828959462470037	5.39535028998361
P45592	Cfl1	Cofilin-1	758852	833604	849388	923719	857626	902240	842084	847242	905337	877144	826336	798687	849822	885313	790609	0.0668412	11.3219	0.171602	0.319156	0.765478	0.149301	11.3219	0.00226498	0.00792586	2.64494	0.110365	11.3219	0.0240017	0.0634957	1.61976	0.0769091944843903	11.3218663347484	0.503292173626202	0.819020041366052	0.298179822985298	-0.0389354	11.3219	0.42582	0.778879	-0.370774	0.0435241	11.3219	0.373355	0.724183	0.427878	-0.0824588920026921	11.3218663347484
M0RC65	Cfl2	Cofilin 2	68878.6015625	71010.3984375	69184.1015625	73375.796875	76634.796875	72719.1015625	77936.203125	75761.703125	75177.203125	71414	74344.1015625	77075.703125	78756.6015625	72498.1015625	75463.6015625	0.123311	7.80108	0.0102741	0.0319428	1.98826	0.103985	7.80108	0.0304415	0.074908	1.51653	0.153023	7.80108	0.00144841	0.00561869	2.83911	0.144973535629422	7.80108366556221	0.207455257040668	0.578367018804587	0.683075555412857	0.0490385	7.80108	0.307314	0.687865	0.512418	0.0297128	7.80108	0.536244	0.841343	0.270638	0.0193268618569276	7.80108366556221
D3ZUX5	Chchd3	MICOS complex subunit	68639	70011	69989.296875	67048.1015625	64786.6015625	65654.8984375	61778.80078125	63454.30078125	67638.6015625	69588.3984375	67704.203125	63241	62236.1015625	63192.8984375	62335.69921875	-0.0260347	7.63108	0.581956	0.73932	-0.23511	-0.0664995	7.63108	0.159639	0.281252	-0.796862	-0.0909721	7.63108	0.0543922	0.127065	-1.26446	-0.123933002875842	7.6310786140195	0.28120906058759	0.651731551097528	-0.550970690409681	-0.0244725	7.63108	0.604905	0.87317	-0.218313	-0.0649374	7.63108	0.169741	0.514702	-0.770213	0.0404639024160527	7.6310786140195
E9PU01	Chd4	Chromodomain helicase DNA-binding protein 4	33136.8984375	35098.19921875	37806.8984375	33294.1015625	33279.80078125	32904.3984375	33430.1015625	32741.400390625	32538.69921875	32315.69921875	33054.8984375	30988	34370.1015625	32317.30078125	32167.099609375	-0.106429	6.6478	0.0618724	0.141439	-1.2085	-0.0788253	6.6478	0.16665	0.29158	-0.778195	-0.080214	6.6478	0.159315	0.294165	-0.797742	-0.0726384469482274	6.64779685962697	0.527974450753625	0.837693046630361	-0.277387092930552	-0.00138871	6.6478	0.980767	0.992899	-0.00843434	0.0262145	6.6478	0.645738	0.878972	0.189944	-0.02760457816127	6.64779685962697
Q6UPE0	Chdh	Choline dehydrogenase, mitochondrial	29703.80078125	21578.099609375	22439.69921875	14147.5	16828	16760.099609375	16149.2998046875	17692.5	16766.400390625	16012.2001953125	19415.5	17528.80078125	16332.900390625	16695.599609375	18670.400390625	-0.447444	5.79563	5.35E-05	0.000306464	-4.27154	-0.614809	5.79563	3.02E-08	2.84E-07	-7.52039	-0.521191	5.79563	2.58E-06	1.91E-05	-5.589	-0.484411918110661	5.79562103949936	2.72090157295396E-05	0.000547851372268588	-4.56528716828864	0.0936181	5.79563	0.397581	0.759137	0.400574	-0.073747	5.79563	0.505102	0.822518	-0.296621	0.167366036234109	5.79562103949936
D4AE79	Chmp1a	Charged multivesicular body protein 1A	40247.69921875	42831.8984375	39282.19921875	38096.69921875	39143.6015625	41826	39693.1015625	41627.8984375	41533.5	42729.80078125	36149.19921875	39470.19921875	40247.1015625	41223	38603	-0.0168312	6.9195	0.793042	0.888991	-0.100704	-0.0265936	6.9195	0.678402	0.791678	-0.168513	0.0280444	6.9195	0.661903	0.792472	0.179205	0.000378349714586333	6.91949982615814	0.997462899389683	0.998249852367506	0.0011032489143829	0.0546381	6.9195	0.394172	0.758737	0.404314	0.0448757	6.9195	0.484056	0.807438	0.315105	0.00976241051037549	6.91949982615814
B2RZB5	Chmp2a	Charged multivesicular body protein 2A	476.774993896484	568.966003417969	NaN	253.044998168945	522.911010742188	NaN	544.260009765625	666.932006835938	NaN	604.094970703125	477.345001220703	1830.02001953125	873.718017578125	519.169006347656	886.02099609375	1.5042	0.73555	0.127883	0.252876	0.893186	-0.42848	0.73555	0.659968	0.7835	-0.180477	0.230233	0.73555	0.813075	0.898269	0.0898695	1.14451713550167	0.736730399366569	0.479396363226549	0.806439613240616	0.319305264913614	0.658711	0.73555	0.498876	0.82939	0.302007	-1.27397	0.73555	0.194675	0.547551	-0.710689	1.93269156788298	0.736730399366569
F1M8B7	Chmp2b	Charged multivesicular body protein 2B	22408.30078125	22724.69921875	22816.30078125	22914.900390625	23228.599609375	22072.099609375	22655.5	23032.80078125	22017.80078125	22863.30078125	21069.30078125	22691.5	22210.19921875	22949.400390625	23250.099609375	0.00314831	6.08896	0.96015	0.979453	0.0176611	0.0183503	6.08896	0.769735	0.854832	0.113659	0.0175011	6.08896	0.780109	0.878056	0.107844	0.0380483230551653	6.08896116207173	0.741234045420843	0.919115724942658	0.130044641432416	-0.000849206	6.08896	0.989471	0.995948	-0.00459704	0.0143528	6.08896	0.81899	0.944094	0.0867213	-0.0151973231205412	6.08896116207173
Q8CGS4	Chmp3	Charged multivesicular body protein 3	10175.099609375	11497.2001953125	9863.5595703125	9276.6396484375	9577.5302734375	10318.900390625	10114.7001953125	10373.099609375	9079.6796875	9420.4404296875	9762.240234375	10848.2001953125	11248.2001953125	9016.990234375	10023.5	-0.0393338	4.91904	0.735288	0.858061	-0.133543	-0.0996606	4.91904	0.391375	0.54616	-0.407407	-0.0705528	4.91904	0.544037	0.699555	-0.264372	-0.0305074005439457	4.91904509226072	0.791934320929995	0.930984364212741	-0.101310835128269	0.0291079	4.91904	0.802574	0.948361	0.0955147	-0.031219	4.91904	0.788539	0.934824	-0.103177	0.0603270273718329	4.91904509226072
D4A9Z8	Chmp4bl1	Chromatin-modifying protein 4B-like 1	15753.599609375	14839.599609375	13790.900390625	14411.7998046875	15062.400390625	14114.5	14140.5	13435.2001953125	14049.599609375	13703.900390625	12956.400390625	15098.5	13266	14940.099609375	14050.400390625	-0.0568747	5.42307	0.506703	0.676762	-0.295246	-0.0140449	5.42307	0.869919	0.927695	-0.060521	-0.0708664	5.42307	0.407987	0.575355	-0.389354	-0.0434503212761723	5.42306912112974	0.706514093329411	0.905723221211074	-0.150879170554067	-0.0568214	5.42307	0.507139	0.831772	-0.294873	-0.0139917	5.42307	0.870478	0.961828	-0.0602423	-0.0428266253699554	5.42306912112974
Q4QQV8	Chmp5	Charged multivesicular body protein 5	22606.099609375	23736.30078125	24654.69921875	24779.19921875	21326	23235.80078125	24943.30078125	26753.19921875	26739.099609375	23678	22490.5	24083.30078125	25838.69921875	27464.5	22976.69921875	0.0166585	6.19715	0.818229	0.903328	0.0871252	-0.0211679	6.19715	0.770259	0.854832	-0.113363	0.166649	6.19715	0.021372	0.0570745	1.67015	0.131413607638878	6.19714723705443	0.253872173896407	0.629593064687375	0.595384898123925	0.187817	6.19715	0.00950509	0.0865821	2.02204	0.149991	6.19715	0.0383332	0.224599	1.41642	0.0378287435199533	6.19714723705443
D4A4T9	Chordc1	Cysteine and histidine-rich domain-containing protein 1	10647.7998046875	10432.099609375	9851.8896484375	13091.099609375	11059.900390625	13862.2001953125	10957.400390625	12786.400390625	11765.599609375	12554.7998046875	11833.599609375	11475.2001953125	11683	12774.7001953125	11832.599609375	0.244194	5.14929	0.013208	0.0391915	1.87916	0.309871	5.14929	0.00166518	0.00609605	2.77854	0.221421	5.14929	0.0246316	0.0647569	1.60851	0.258034408083047	5.14929751294304	0.0255115799025908	0.155210739119599	1.5932626452032	-0.0884506	5.14929	0.368994	0.743082	-0.432981	-0.0227731	5.14929	0.817355	0.943451	-0.0875894	-0.065675033938531	5.14929751294304
A0A0G2JVS7;Q5M7T1	Ciao1	Probable cytosolic iron-sulfur protein assembly protein CIAO1	688.208984375	324.734985351563	838.427001953125	590.570983886719	512.857971191406	840.231994628906	647.377990722656	1297.40002441406	514.033020019531	667.367004394531	561.153991699219	518.677001953125	731.734985351563	620.085021972656	614.719970703125	-0.0500998	1.00601	0.893736	0.951892	-0.0487908	0.0864527	1.00601	0.816186	0.891375	0.088211	0.436662	1.00601	0.237457	0.398168	0.624415	0.117178317430479	1.00607721803566	0.752460057125224	0.921285758221987	0.123516548797924	0.350209	1.00601	0.343197	0.720457	0.464456	0.486761	1.00601	0.188125	0.540514	0.725553	-0.136551912459218	1.00607721803566
Q5XID1	Ciapin1	Anamorsin	6903.009765625	9604.830078125	9073.599609375	10854.2998046875	9207.75	8849.8203125	8711.8203125	9537.5	10024.2998046875	9638.8896484375	9113.0595703125	9231.51953125	10502.2998046875	9142.580078125	9363.1201171875	0.16167	4.81118	0.213829	0.376724	0.669934	0.189482	4.81118	0.145124	0.26205	0.83826	0.167612	4.81118	0.197466	0.345021	0.704508	0.210166542227913	4.81117644915634	0.103988556191878	0.393759652326558	0.983014451626023	-0.0218705	4.81118	0.866661	0.96589	-0.0621506	0.00594127	4.81118	0.963854	0.986588	0.0159889	-0.0278103301996055	4.81117644915634
Q9R010	Cib1	Calcium and integrin-binding protein 1	5466.06982421875	5535.6298828125	4947.02978515625	5870.83984375	5509.08984375	6387.990234375	5087.91015625	5529.93994140625	5151.72021484375	5090.669921875	5249.91015625	5411.10986328125	5433.43994140625	5104.18994140625	4986.85009765625	0.012846	4.02019	0.939724	0.973185	0.0269998	0.168235	4.02019	0.318758	0.472364	0.496539	0.0057953	4.02019	0.973027	0.986244	0.0118753	-0.0115976208202281	4.02018783068341	0.946033128407429	0.987883933394423	-0.0240936551070598	-0.16244	4.02019	0.335722	0.714853	-0.474021	-0.00705066	4.02019	0.967088	0.987722	-0.0145341	-0.155390010581097	4.02018783068341
P60825	Cirbp	Cold-inducible RNA-binding protein	54475	48070.19921875	52149.69921875	50051.30078125	52906.19921875	50564.30078125	48985.80078125	50110.1015625	52146.6015625	53536.6015625	53372.5	50657.3984375	48557.69921875	50997.80078125	49671	0.0576009	7.26575	0.278423	0.453945	0.555295	0.00177044	7.26575	0.973564	0.985161	0.0116356	-0.0102162	7.26575	0.847664	0.920995	-0.0717764	-0.0238744309614043	7.26575349412449	0.835618599207335	0.946859312243347	-0.0779919020531245	-0.0119866	7.26575	0.821661	0.957363	-0.0853073	-0.0678171	7.26575	0.201929	0.562106	-0.6948	0.0558289179336793	7.26575349412449
B0K020	Cisd1	CDGSH iron-sulfur domain-containing protein 1	82685.3984375	83527.6015625	76246.1015625	66665.1015625	62577.3984375	61401.80078125	62394.69921875	62290.80078125	65062.30078125	61674.30078125	63892.5	66753.203125	61661.19921875	62549	65026.80078125	-0.303303	7.6554	1.01E-08	1.16E-07	-7.99374	-0.334876	7.6554	2.56E-10	2.98E-09	-9.5917	-0.33176	7.6554	3.74E-10	4.54E-09	-9.42715	-0.329717200771203	7.65539505020257	0.00417611491409682	0.0396809121238338	-2.37922755936607	0.00311603	7.6554	0.953155	0.985525	0.0208365	-0.0284571	7.6554	0.590869	0.859538	-0.228509	0.0315763500999062	7.65539505020257
D4AAE9	Cisd2	CDGSH iron sulfur domain 2	39049.8984375	34196.3984375	45507.6015625	41097.30078125	42377.80078125	37947.19921875	41506.80078125	36258	46703.1015625	40750.6015625	47067.30078125	35104.5	41779.30078125	44193.80078125	38829.69921875	0.0812862	6.94192	0.42026	0.59901	0.376482	0.0457189	6.94192	0.650341	0.776796	0.186859	0.0907836	6.94192	0.368039	0.536002	0.434106	0.10048397437325	6.94191914311183	0.38250784590181	0.744214707389767	0.417359652283134	0.0450647	6.94192	0.655019	0.88913	0.183746	0.00949739	6.94192	0.925045	0.976653	0.033837	0.0355682052152804	6.94191914311183
D3ZH41	Ckap4	Cytoskeleton-associated protein 4	176482	177547	178616	171996	174144	164488	173768	171117	175800	178910	175210	176075	174432	177268	179150	0.0246866	9.04219	0.491967	0.663894	0.308064	-0.0482392	9.04219	0.179342	0.308885	-0.746317	-0.0102924	9.04219	0.774528	0.874489	-0.110963	0.0233721011226028	9.04219102442674	0.8388672951915	0.946859312243347	0.0763067370550228	0.0379469	9.04219	0.290861	0.673894	0.536315	-0.034979	9.04219	0.330214	0.694078	-0.481205	0.0729241715779372	9.04219102442674
F1M949	Ckap5	Cytoskeleton-associated protein 5	27138.80078125	29481.400390625	25310.5	26620.5	25056	28124.099609375	26060.19921875	26475.599609375	23967.69921875	25646.30078125	24934	25989.19921875	26089.69921875	25551.900390625	27862.19921875	-0.0667768	6.30742	0.355707	0.539085	-0.448908	-0.0256476	6.30742	0.722856	0.823478	-0.140949	-0.0766799	6.30742	0.288893	0.45354	-0.539263	-0.0154694596237935	6.3074198785216	0.893221133143295	0.970077917287902	-0.0490410102994979	-0.0510323	6.30742	0.480381	0.816841	-0.318414	-0.00990318	6.30742	0.891256	0.966649	-0.0499976	-0.0411293974372786	6.3074198785216
P07335	Ckb	Creatine kinase B-type	366837	388465	397024	424920	383338	399606	351249	361492	369219	395586	378924	360885	344863	370202	353921	0.0101119	10.1468	0.820743	0.904529	0.0857926	0.0807617	10.1468	0.070322	0.148796	1.15291	-0.0681186	10.1468	0.126899	0.248797	-0.896542	-0.0799062322214824	10.1467918497954	0.48684426459411	0.810533288735486	-0.312609941955925	-0.14888	10.1468	0.000850731	0.0151993	-3.07021	-0.0782305	10.1468	0.0796004	0.336401	-1.09908	-0.0706503910609989	10.1467918497954
Q642B4	Clec14a	C-type lectin domain family 14, member a	22179.400390625	23860.5	23987.19921875	20835.30078125	20350.900390625	21501.099609375	28705.5	27223.400390625	23694.80078125	22020.099609375	20340.099609375	25000	25969.80078125	27904.19921875	25351.099609375	-0.0238001	6.17219	0.772461	0.878805	-0.112123	-0.146596	6.17219	0.0747505	0.15647	-1.12639	0.208409	6.17219	0.0112651	0.0331549	1.94827	0.206188333233923	6.17219104420174	0.073465035750748	0.316435985907721	1.13391930572384	0.355006	6.17219	1.61E-05	0.000481367	4.79242	0.23221	6.17219	0.00475419	0.0560995	2.32292	0.122800109849897	6.17219104420174
Q0H8B9;A0A0G2JVV1	Clec2d11;Clec2g	C-type lectin domain family 2 member D11;C-type lectin domain family 2, member G	62604.80078125	63754.1015625	68783.6015625	52140.6015625	48922.69921875	47223.80078125	49872.19921875	49056.19921875	48648.30078125	49049.30078125	49407.80078125	46036.1015625	46770.80078125	49120.8984375	49625.1015625	-0.401967	7.29192	4.07E-15	7.88E-14	-14.3905	-0.383221	7.29192	6.99E-14	1.07E-12	-13.1556	-0.380051	7.29192	1.12E-13	2.01E-12	-12.9517	-0.394578929398617	7.29192218905104	0.000613056426006504	0.00789504646080457	-3.2124995509702	0.00316972	7.29192	0.9507	0.985371	0.0219563	0.0219163	7.29192	0.668387	0.885652	0.174972	-0.0187463453900199	7.29192218905104
A0A0G2JU13	Clec4g	C-type lectin domain family 4, member G	48256	47659.19921875	51092.19921875	28394.400390625	27903.19921875	26540	27712.099609375	27535.19921875	26070.599609375	27751.5	30612.900390625	29413.599609375	28225.400390625	26496.599609375	27268.80078125	-0.712462	6.59131	4.86E-34	3.08E-32	-33.3138	-0.814653	6.59131	7.72E-44	5.94E-42	-43.1123	-0.831274	6.59131	1.52E-45	1.42E-43	-44.8193	-0.813897613997476	6.59130297688766	2.09400280630583E-12	1.47569031099942E-10	-11.6790227406312	-0.0166206	6.59131	0.776243	0.940611	-0.110002	-0.118812	6.59131	0.0419495	0.237955	-1.37727	0.102192388176252	6.59130297688766
F1LM87	Clec4m	C-type lectin domain family 4 member M	20413.099609375	22231.69921875	21397.19921875	17306.900390625	17875	18613.30078125	23327.900390625	22216.19921875	19727.5	17994.69921875	21337.599609375	21464.900390625	23301.099609375	18661.5	20997.599609375	-0.04361	5.94584	0.631159	0.782237	-0.199861	-0.238449	5.94584	0.00868777	0.0253927	-2.06109	0.0503176	5.94584	0.579522	0.728713	0.23693	0.00368167199395115	5.94584378824955	0.974654441296721	0.992966896619641	0.0111493338798095	0.288766	5.94584	0.00148686	0.0228615	2.82773	0.0939276	5.94584	0.300986	0.664579	0.521454	0.194838919320318	5.94584378824955
Q6MG61	Clic1	Chloride intracellular channel protein 1	376805	401057	402112	477499	469915	468292	475817	468381	474667	440848	455065	447115	491413	467219	465730	0.218205	10.412	5.85E-10	7.58E-09	9.23259	0.275697	10.412	5.1E-15	8.62E-14	14.2926	0.288689	10.412	2.56E-16	5.74E-15	15.5924	0.299808844822467	10.4120068161538	0.00913861615397751	0.0733692062741802	2.03911956380589	0.0129917	10.412	0.712123	0.920893	0.147445	0.0704841	10.412	0.0452914	0.24871	1.34398	-0.0574928604691778	10.4120068161538
Q5M883	Clic2	Chloride intracellular channel protein 2	147140	151888	146912	150579	150146	153753	158844	157216	153832	145982	146767	153462	160976	157202	154146	0.0322198	8.84467	0.416423	0.595862	0.380466	0.0401015	8.84467	0.311792	0.465851	0.506136	0.0979528	8.84467	0.0134853	0.0387017	1.87014	0.11083225346535	8.84466538711132	0.334950799162948	0.701229131859979	0.475018981683466	0.0578513	8.84467	0.144483	0.487439	0.840182	0.0657329	8.84467	0.0973062	0.374517	1.01186	-0.00788212660703456	8.84466538711132
G3V8C4;Q9Z0W7	Clic4	Chloride intracellular channel protein;Chloride intracellular channel protein 4	346858	411511	409328	629562	569890	557088	469952	468278	483496	534761	539793	531242	483122	473981	476814	0.491465	10.5351	2.06E-21	6.21E-20	20.6868	0.602009	10.5351	3.05E-31	1.27E-29	30.5163	0.307006	10.5351	2.78E-09	3.08E-08	8.55616	0.325016042637463	10.5350661683174	0.00471983882092857	0.0433848952488977	2.32607283195416	-0.295004	10.5351	1.11E-08	7.05E-07	-7.95423	-0.18446	10.5351	0.000351687	0.00737379	-3.45384	-0.110543097683475	10.5350661683174
A0A0G2JW94;Q6DGF2	Clint1	Clathrin interactor 1	130833	130504	137440	127569	136815	127468	145738	139577	138384	131953	131205	136335	142970	140773	138441	0.0342613	8.67576	0.411825	0.590951	0.385287	-0.0122205	8.67576	0.769799	0.854832	-0.113623	0.110242	8.67576	0.00827127	0.0255877	2.08243	0.110579657608558	8.67576013150415	0.336073868420509	0.701794569028347	0.47356525498658	0.122463	8.67576	0.00335318	0.0427489	2.47454	0.075981	8.67576	0.0687357	0.313074	1.16282	0.0464819951296093	8.67576013150415
A0A0G2JZF2;G3V949;O55156	Clip2	CAP-Gly domain-containing linker protein 2	20355.400390625	25619.30078125	22830.19921875	23946.099609375	23761.5	23757.099609375	24142.900390625	25071.599609375	23041.5	23903.19921875	21703.69921875	22257.69921875	23197.599609375	19385.19921875	23488.599609375	0.0116929	6.12075	0.892469	0.951153	0.0494068	0.0676388	6.12075	0.43355	0.589768	0.36296	0.0935171	6.12075	0.278883	0.444372	0.554579	-0.0297007101014672	6.12074576869792	0.79663324473689	0.932849619514066	-0.0987415737683686	0.0258783	6.12075	0.764536	0.937805	0.116602	0.0818242	6.12075	0.343439	0.707669	0.464151	-0.0559450306199723	6.12074576869792
B2RYF6	Clptm1	CLPTM1, transmembrane protein	5976.1298828125	5435.47998046875	6756.06005859375	6778.3701171875	7187.81982421875	6494.75	6037.58984375	5876.68017578125	6335.7001953125	6231.47998046875	6237.77978515625	5410.89990234375	6664.72021484375	6934.89990234375	6652.0498046875	0.00871271	4.25424	0.95835	0.979175	0.0184758	0.185019	4.25424	0.263331	0.414694	0.579497	0.0297009	4.25424	0.857793	0.926752	0.0666175	0.185558168460392	4.25423714299933	0.266093150721743	0.64240415895488	0.574966304110899	-0.155318	4.25424	0.347728	0.722737	-0.45876	0.0209882	4.25424	0.899363	0.969217	0.046065	-0.176306650526247	4.25423714299933
A0A0G2JYW3;P08081	Clta	Clathrin light chain;Clathrin light chain A	309251	313961	268318	296918	285057	298020	314417	324905	316284	293001	295987	320928	327461	320344	333459	0.0601513	9.85779	0.272929	0.446571	0.56395	-0.0068721	9.85779	0.900331	0.943859	-0.045598	0.121868	9.85779	0.0263478	0.0685583	1.57926	0.165774767228964	9.85778594554391	0.149239011075216	0.4838659725192	0.826117637452167	0.12874	9.85779	0.0189632	0.136675	1.72209	0.0617167	9.85779	0.260627	0.617955	0.58398	0.0670252244280894	9.85778594554391
P08082	Cltb	Clathrin light chain B	146988	152177	142355	139302	136014	140318	153133	155591	150528	147759	142855	155329	158016	158304	155214	0.0456601	8.80979	0.293655	0.469164	0.532162	-0.0746563	8.80979	0.0860024	0.174226	-1.06549	0.0791314	8.80979	0.0687619	0.152092	1.16265	0.122661200812882	8.80979279785604	0.285941563152997	0.652965253855907	0.543722713001389	0.153788	8.80979	0.000405831	0.00834372	3.39165	0.0334713	8.80979	0.441405	0.775913	0.355163	0.120318470840672	8.80979279785604
F1M779;P11442	Cltc	Clathrin heavy chain;Clathrin heavy chain 1	3464610	3366830	3562670	3388680	3400260	3408950	3430940	3524690	3280040	3334540	3429350	3385690	3420150	3308130	3374790	-0.00290892	13.3245	0.938443	0.973139	-0.027592	-0.0145244	13.3245	0.699784	0.807961	-0.155036	0.000719811	13.3245	0.984755	0.99258	0.0066719	-0.0126355219907296	13.3244621308243	0.912429582666324	0.975987393438952	-0.0398006425312166	0.0152442	13.3245	0.685681	0.906499	0.163878	0.00362873	13.3245	0.923252	0.976121	0.0346798	0.0116162828638761	13.3244621308243
Q5M963;P69060	Cmas	Cytidine monophosphate N-acetylneuraminic acid synthetase;N-acylneuraminate cytidylyltransferase	125024	118189	120339	113626	117285	113803	126104	129513	121758	114341	115226	119655	121608	120125	124064	-0.0267546	8.49853	0.54466	0.709	-0.263875	-0.0641251	8.49853	0.146506	0.263794	-0.834144	0.0763573	8.49853	0.0837794	0.178612	1.07686	0.0369810509520613	8.49853312174054	0.747680314934976	0.919438469854011	0.126284053387901	0.140482	8.49853	0.00146906	0.0227256	2.83296	0.103112	8.49853	0.0195524	0.148516	1.7088	0.0373722702386182	8.49853312174054
A0A0G2JSJ2;A0A0G2JTN5;Q4KM73	Cmpk1	UMP-CMP kinase	64876	62994.8984375	64099.8984375	62307.1015625	64503.6015625	62978.30078125	66169.203125	62746.30078125	63856.1015625	60419.3984375	66073	63727.19921875	67174.5	64486.19921875	65706.8984375	0.0179146	7.59423	0.702131	0.834336	0.153582	-0.00372383	7.59423	0.936733	0.964094	-0.0283841	0.0284212	7.59423	0.543935	0.699555	0.264453	0.0680838649633264	7.59422733879218	0.553836868360279	0.850328615563268	0.256618137083633	0.032145	7.59423	0.492466	0.826851	0.307624	0.0105066	7.59423	0.822562	0.944094	0.0848315	0.0216370171520844	7.59422733879218
D3ZC63	Cmpk2	Cytidine/uridine monophosphate kinase 2	113532	111340	110618	106119	106330	104754	106711	104882	104346	107069	109557	110028	104842	105903	107547	-0.00733975	8.34006	0.853684	0.925554	-0.0687029	-0.068281	8.34006	0.0861171	0.174226	-1.06491	-0.0642444	8.34006	0.10636	0.216214	-0.973221	-0.0478410139903747	8.34006057155655	0.677298532512275	0.902290941280587	-0.169219865368851	0.00403657	8.34006	0.919276	0.981461	0.0365541	-0.0569047	8.34006	0.152661	0.486735	-0.816273	0.06093699407758	8.34006057155655
B5DFL6	Cmtm3	CKLF-like MARVEL transmembrane domain containing 3 (Predicted)	11420.2001953125	10742.900390625	12592.2998046875	15575.900390625	14192.900390625	12209.599609375	11906.2998046875	12778.7001953125	11847.7001953125	12379.099609375	13808.2998046875	13992.2998046875	11985.7998046875	11682.7001953125	12471.099609375	0.241214	5.25103	0.0133526	0.0395742	1.87443	0.285037	5.25103	0.00346148	0.011346	2.46074	0.0953091	5.25103	0.328283	0.494276	0.483751	0.0853620099802799	5.25103321050786	0.459708648091391	0.790335682580719	0.337517326175637	-0.189728	5.25103	0.0515486	0.268539	-1.28778	-0.145905	5.25103	0.13435	0.452666	-0.871762	-0.0438199232143206	5.25103321050786
P62634	Cnbp	Cellular nucleic acid-binding protein	81305.1015625	94280.796875	90907.5	127317	111995	113574	111923	111826	116431	108172	112433	109241	117137	115097	114420	0.339231	8.36068	1.4E-10	1.94E-09	9.8539	0.417787	8.36068	2.84E-15	4.84E-14	14.5465	0.374943	8.36068	1.34E-12	2.2E-11	11.872	0.407801620588214	8.36067883099029	0.000397545643634424	0.00542243708548674	3.4006130012451	-0.0428445	8.36068	0.417115	0.771492	-0.379744	0.0357114	8.36068	0.498858	0.817608	0.302023	-0.0785552581984062	8.36067883099029
Q66HG3	Cndp1	Beta-Ala-His dipeptidase	3988.419921875	3670.9599609375	3566.39990234375	3542.39990234375	5274.47998046875	3792.22998046875	2952.19995117188	3985.57006835938	3440.10009765625	4207.7001953125	3283.48999023438	3702.27001953125	3484.3701171875	1958.18005371094	3636.94995117188	0.0269463	3.45267	0.916059	0.963695	0.0380767	0.180234	3.45267	0.479081	0.634688	0.319591	-0.0908832	3.45267	0.72139	0.835126	-0.14183	-0.277102895812777	3.45267757542474	0.274171336018693	0.648250400260414	-0.561977951660383	-0.271117	3.45267	0.287166	0.672021	-0.541867	-0.117829	3.45267	0.643752	0.878972	-0.191281	-0.15328737752953	3.45267757542474
Q6Q0N1	Cndp2	Cytosolic non-specific dipeptidase	433657	435986	479212	495628	490307	495983	442216	439297	473817	465547	466859	423668	450424	453975	412237	0.039239	10.4274	0.396151	0.576944	0.402139	0.149038	10.4274	0.0012715	0.00486478	2.89568	0.0297701	10.4274	0.519734	0.678274	0.284219	-0.00660282555274365	10.4274000999421	0.954183876323636	0.988329976948998	-0.0203679263673624	-0.119268	10.4274	0.00991209	0.0892357	-2.00383	-0.00946898	10.4274	0.837773	0.94884	-0.0768738	-0.109799641184781	10.4274000999421
D3ZRX9	Cnn2	Calponin	78142	82641.5	87711.8984375	73350.5	66445.796875	62328.8984375	63939.19921875	67721.3984375	67637.1015625	70042	67045.703125	67437.796875	65234.80078125	66642.796875	65332.19921875	-0.249093	7.72147	4.78E-06	3.46E-05	-5.3209	-0.285216	7.72147	1.63E-07	1.43E-06	-6.7866	-0.295237	7.72147	5.95E-08	5.57E-07	-7.22533	-0.304859467058734	7.7214735209477	0.00807176794437276	0.0669218146237702	-2.09303133214368	-0.0100206	7.72147	0.854092	0.96362	-0.0684955	-0.0461433	7.72147	0.396733	0.740627	-0.401502	0.0361260868611445	7.7214735209477
P37397	Cnn3	Calponin-3	294630	293646	348785	314342	315471	322302	303502	297559	323092	302182	298322	272640	309287	318289	256640	-0.0699333	9.84153	0.287091	0.462444	-0.541981	0.036814	9.84153	0.575196	0.716032	0.240184	0.00326101	9.84153	0.960421	0.980518	0.0175385	-0.0554954605307255	9.84153161437447	0.629158468172027	0.890190544098053	-0.201239953625081	-0.033553	9.84153	0.609515	0.87317	-0.215016	0.0731943	9.84153	0.26521	0.622605	0.576411	-0.106745893714452	9.84153161437447
G3V7M0	Cnot1	CCR4-NOT transcription complex, subunit 1	9782.509765625	10758.7001953125	7785.580078125	8971.08984375	8975.66015625	9364.240234375	9148.6796875	9456.1396484375	9563.080078125	9342.58984375	8452.080078125	9472.9697265625	9059.9599609375	8649.4296875	9987.8203125	-0.0247565	4.80134	0.844432	0.919532	-0.0734354	-0.0412001	4.80134	0.743807	0.837567	-0.12854	0.0129556	4.80134	0.918415	0.958855	0.0369611	-0.00516500232733964	4.8013421302427	0.967211447175076	0.991293789715938	-0.0144785721394787	0.0541556	4.80134	0.667463	0.895481	0.175573	0.0377121	4.80134	0.764904	0.926724	0.116393	0.0164432779159548	4.8013421302427
D3ZUV9	Cnot3	CCR4-NOT transcription complex, subunit 3	3680.86010742188	3565.28002929688	3581.90991210938	3092.34008789063	3878.21997070313	3461.080078125	3999.03002929688	3333.94995117188	3540.93994140625	3536.5400390625	3672.55004882813	3784.98999023438	3631.60009765625	3491.15991210938	3543.38989257813	0.0532114	3.43439	0.778993	0.883462	0.108467	-0.0407524	3.43439	0.829998	0.898111	-0.0809228	0.0283162	3.43439	0.881557	0.9405	0.0547498	0.00625566160906619	3.43440252903116	0.974271425583192	0.992966896619641	0.0113200346907909	0.0690686	3.43439	0.715575	0.920893	0.145345	-0.0248952	3.43439	0.895825	0.967522	-0.0477766	0.0939634747166395	3.43440252903116
B3DMA5	Cnot7	CCR4-NOT transcription complex, subunit 7	1506.61999511719	1555.60998535156	1777.52001953125	1654.81994628906	1554.2900390625	2573.22998046875	1728.5400390625	2103.88989257813	1519.97998046875	1819.93994140625	1527.42004394531	1555.23999023438	1800.36999511719	1764.56994628906	1083.73999023438	0.0508217	2.35946	0.851327	0.924579	0.0699036	0.271798	2.35946	0.313975	0.467893	0.503104	0.16947	2.35946	0.530293	0.687106	0.275484	-0.0310598362790655	2.3594533049722	0.908947578162132	0.974787953443149	-0.0414611631712258	-0.102327	2.35946	0.704814	0.916942	-0.151925	0.118649	2.35946	0.660576	0.883903	0.180078	-0.220976522449292	2.3594533049722
P13233	Cnp	2',3'-cyclic-nucleotide 3'-phosphodiesterase	11467.2998046875	11627.7001953125	11575.7001953125	11507.5	11788.400390625	10797.400390625	10685.7001953125	11048.400390625	10905.099609375	11506.7998046875	11401.400390625	11212.900390625	10849	10126.7001953125	11425.2001953125	0.00819259	5.07586	0.927222	0.96646	0.0328162	-0.0116405	5.07586	0.896563	0.94218	-0.0474191	-0.0645562	5.07586	0.469768	0.633936	-0.328117	-0.0691586074843536	5.0758617257539	0.549361667113092	0.848356703003076	-0.260141647685866	-0.0529157	5.07586	0.553599	0.849656	-0.256805	-0.0727488	5.07586	0.415309	0.755839	-0.381629	0.0198346989210396	5.0758617257539
A0JN30	Cnpy2	Canopy 2 homolog (Zebrafish)	105744	111923	111392	118790	111483	109663	99646.203125	100998	108408	112990	111227	105776	102545	103847	103600	0.0353966	8.34379	0.432901	0.609472	0.363612	0.0595765	8.34379	0.186817	0.318518	0.728583	-0.0680012	8.34379	0.131938	0.256113	-0.879631	-0.0577995763867151	8.3437891740431	0.615123436092825	0.88789866109049	-0.211037726119	-0.127578	8.34379	0.0047094	0.0553136	-2.32703	-0.103398	8.34379	0.0219861	0.160284	-1.65785	-0.0241791343086231	8.3437891740431
G3V828	Cnpy3	Canopy FGF-signaling regulator 3	71103.8984375	74006	70260.8984375	74307.8984375	67841.703125	68781.203125	65919.8984375	65064.1015625	68063.296875	70828.8984375	72188	69461.203125	65449.1015625	68331	70351.6015625	0.0114993	7.70901	0.812432	0.900061	0.0902129	-0.0177334	7.70901	0.714304	0.817887	-0.146117	-0.0914823	7.70901	0.0589535	0.135722	-1.22949	-0.049140633342002	7.70901463900245	0.669145737538247	0.89968164540481	-0.17447928415195	-0.0737489	7.70901	0.127917	0.460333	-0.893071	-0.102982	7.70901	0.033519	0.206402	-1.47471	0.0292333821753217	7.70901463900245
B1WC84	Cnpy4	Canopy 4 homolog (Zebrafish)	73697.796875	82029.1015625	76986.8984375	77782.3984375	69875.703125	75706.3984375	72318	76887.6015625	75681.1015625	78309.3984375	74925.3984375	74647.203125	77485	75737.1015625	75963.203125	0.00103504	7.83636	0.984075	0.9915	0.00697185	-0.0464938	7.83636	0.367067	0.520995	-0.435254	-0.0267751	7.83636	0.603488	0.747217	-0.219332	0.00608239094966647	7.83635905983599	0.957851537740661	0.98920727543814	0.018701799205903	0.0197187	7.83636	0.702119	0.916104	0.153589	-0.0278101	7.83636	0.589575	0.859538	-0.229461	0.0475289568501417	7.83635905983599
Q5M7A7	Cnrip1	CB1 cannabinoid receptor-interacting protein 1	24878.400390625	21715.599609375	25064.900390625	22206.69921875	22289.69921875	23174	23601.400390625	24042.400390625	22449.099609375	21199.5	21922.099609375	21298.400390625	21263.599609375	23077.19921875	21028.30078125	-0.122185	6.08982	0.0763688	0.167747	-1.11708	-0.0694689	6.08982	0.313613	0.467893	-0.503606	-0.00894348	6.08982	0.896992	0.947139	-0.0472115	-0.104397506797867	6.08981669581236	0.364780283202648	0.728441671320151	-0.437968643829652	0.0605254	6.08982	0.380009	0.750943	0.420206	0.113242	6.08982	0.100514	0.382315	0.997773	-0.0527139125056351	6.08981669581236
F1MA59	Col4a1	Collagen type IV alpha 1 chain	33851.69921875	36470	38204.1015625	35284.8984375	30846.099609375	36010.69921875	35150.5	38065.30078125	38303.6015625	38398.30078125	39198.1015625	34519.6015625	42673.5	40725	38126.3984375	0.078392	6.80277	0.250686	0.420907	0.600869	-0.0741518	6.80277	0.277351	0.429572	-0.55697	0.0622921	6.80277	0.361366	0.529322	0.442053	0.191501206877778	6.80277179370186	0.0961515385135594	0.372422065967787	1.01704376225646	0.136444	6.80277	0.0456162	0.242681	1.34088	-0.0160999	6.80277	0.813614	0.943397	-0.0895814	0.152541497857761	6.80277179370186
F1M6Q3	Col4a2	Collagen type IV alpha 2 chain	13687.2998046875	17903.69921875	15200.099609375	19354.19921875	17785.099609375	18743.80078125	20389.30078125	19908.80078125	20084.900390625	16976.5	18528.099609375	16947.900390625	21010.599609375	17282.5	20254.19921875	0.195842	5.78315	0.032077	0.0823678	1.49381	0.268856	5.78315	0.00325874	0.0107509	2.48695	0.39044	5.78315	1.95E-05	0.000120736	4.7097	0.351830546653477	5.78315323046879	0.00229469392354356	0.0242568270167917	2.63927523438855	0.121584	5.78315	0.18288	0.560345	0.737835	0.194599	5.78315	0.0330731	0.206066	1.48052	-0.0730157367980326	5.78315323046879
D4ACN6	Col4a3bp	Collagen type IV alpha 3-binding protein	7875.39990234375	7845.68994140625	7928.080078125	6066.1201171875	7099.7900390625	6818.22021484375	7695.1201171875	6980.669921875	7147.97998046875	6550.60009765625	6747.990234375	6949.43994140625	7895.22021484375	7402.669921875	7200.02978515625	-0.192601	4.44177	0.220289	0.386229	-0.657008	-0.229737	4.44177	0.143765	0.260012	-0.842348	-0.0934285	4.44177	0.552076	0.707382	-0.258001	-0.0440978968930852	4.44176488303039	0.780822783518424	0.928279007397489	-0.107447522938739	0.136309	4.44177	0.385751	0.75223	0.413693	0.099173	4.44177	0.528036	0.836828	0.277336	0.0371344140232405	4.44176488303039
B1H282	Colgalt1	Collagen beta(1-O)galactosyltransferase 1	76114.6015625	81044.296875	76251.203125	67263.203125	66391.796875	67941.3984375	66328.5	64393.1015625	61898.8984375	70926.296875	66136.1015625	71935.203125	65517.30078125	68089.1015625	67574.796875	-0.127963	7.70303	0.010534	0.0325911	-1.97741	-0.198735	7.70303	7.15E-05	0.000366321	-4.14585	-0.25463	7.70303	3.65E-07	3.06E-06	-6.43825	-0.186324861528356	7.7030305748874	0.105243723120574	0.394391913673407	-0.977803796636126	-0.0558952	7.70303	0.264078	0.6476	-0.578269	-0.126667	7.70303	0.0113761	0.105219	-1.94401	0.0707727448932892	7.7030305748874
B0BNB1	Commd1	Commd1 protein	10457.099609375	10981	11372.2998046875	11382.2998046875	9939.3203125	11379.400390625	10660.7998046875	11487.599609375	10940.7998046875	10988.599609375	10700.900390625	11197.5	11422.7001953125	11771.099609375	9946.830078125	0.0351623	5.04728	0.719342	0.847641	0.143064	0.00826355	5.04728	0.932965	0.961386	0.0301345	0.0352141	5.04728	0.718941	0.834379	0.143307	0.0422881528270265	5.04728314115532	0.714419961094053	0.906432126266507	0.146046419640378	0.0269506	5.04728	0.783082	0.943193	0.106193	5.18E-05	5.04728	0.999935	1	2.81E-05	0.0268991106400445	5.04728314115532
Q68FS9	Commd10	COMM domain containing 10, isoform CRA_a	30366	29417.099609375	28267.80078125	25872.80078125	26989.80078125	25987.099609375	27152.69921875	28148.80078125	27359.099609375	26820.19921875	27796.599609375	28774.099609375	28277.80078125	26065.80078125	27838.599609375	-0.0474226	6.38159	0.438469	0.615264	-0.358061	-0.146812	6.38159	0.0164753	0.0442306	-1.78317	-0.0689282	6.38159	0.260085	0.424299	-0.584884	-0.0716388359911406	6.38158931569537	0.533806480470769	0.840447139551816	-0.272616158132604	0.077884	6.38159	0.203368	0.581896	0.691717	-0.0215056	6.38159	0.725499	0.91158	-0.139363	0.0993909009681475	6.38158931569537
D3ZLN7	Commd2	COMM domain containing 2 (Predicted), isoform CRA_c	14687.2001953125	14519.099609375	15548.7998046875	15768.599609375	15507	14633.900390625	16207	16225.599609375	15346.5	15994.400390625	15351.7001953125	15888.599609375	14295.7001953125	15311.099609375	15406.599609375	0.109511	5.53422	0.127132	0.251829	0.895747	0.0495956	5.53422	0.489824	0.645729	0.30996	0.117295	5.53422	0.102253	0.209154	0.990325	0.0369207160650925	5.53422231580428	0.748996790201714	0.919438469854011	0.125520043449627	0.0676998	5.53422	0.34561	0.72047	0.461414	0.00778394	5.53422	0.913932	0.974971	0.0390862	0.0599217327010944	5.53422231580428
Q6P9U3	Commd3	COMM domain-containing protein 3	31079.5	35092.8984375	28321.19921875	31708.69921875	30173	32446.30078125	31793.30078125	31403.400390625	32495.099609375	32029.30078125	31159.80078125	32585.5	33728	32479.5	34106.80078125	0.0501026	6.59322	0.47098	0.644485	0.326998	0.00953774	6.59322	0.891022	0.940089	0.0501113	0.0398495	6.59322	0.566443	0.721419	0.246843	0.113753985640493	6.59322146508562	0.323037843765579	0.6885854713312	0.490746597248368	0.0303118	6.59322	0.662789	0.891365	0.178625	-0.0102531	6.59322	0.882829	0.964917	-0.0541233	0.0405667514860439	6.59322146508562
A0A0G2K6N9;D4A2Q7	Commd4	COMM domain containing 4 (Predicted), isoform CRA_c;COMM domain containing 4 (Predicted), isoform CRA_b	11238.900390625	10288.099609375	11290.7001953125	9421.51953125	12140.599609375	10141.900390625	11059	11281.7001953125	10512.2998046875	10046.5	9327.58984375	10454.7001953125	11095.2998046875	9806.01953125	10394.5	-0.105975	4.99254	0.33944	0.521559	-0.469237	-0.036584	4.99254	0.741712	0.83595	-0.129764	0.0243923	4.99254	0.826125	0.906653	0.0829541	-0.0402214237514089	4.99254405307196	0.727862880665114	0.911995428807627	-0.137950428076203	0.0609763	4.99254	0.582578	0.86534	0.234646	0.130367	4.99254	0.239914	0.60443	0.619945	-0.069397770174396	4.99254405307196
G3V6K0;Q9ERR2	Commd5	COMM domain containing 5, isoform CRA_a;COMM domain-containing protein 5	10381.099609375	10536.5	9628.2900390625	10141.7998046875	11827	11138.7001953125	10672.2998046875	10903.2001953125	11128.599609375	11514.400390625	10761.599609375	10851.2998046875	11004.2998046875	9682.1103515625	10861.5	0.147874	5.01596	0.145779	0.281202	0.836306	0.128803	5.01596	0.205148	0.342184	0.687932	0.120476	5.01596	0.236004	0.396518	0.62708	0.0744588928571246	5.01596380361384	0.519337596868182	0.830413814724272	0.284550236000464	-0.00832664	5.01596	0.934996	0.982452	-0.0291904	-0.0273981	5.01596	0.787712	0.934824	-0.103633	0.019071086954575	5.01596380361384
B0K015	Commd8	COMM domain containing 8 (Predicted), isoform CRA_a	29059.599609375	24557.900390625	26140.80078125	25409.80078125	24798.900390625	25917.599609375	24431.900390625	28990.19921875	25891.900390625	24636.69921875	24119.30078125	25756.30078125	27055.80078125	27987.80078125	26615	-0.0670134	6.29666	0.36332	0.548004	-0.439711	-0.0547755	6.29666	0.457442	0.612391	-0.339664	0.0144102	6.29666	0.845145	0.919045	0.0730689	0.0615923828092915	6.29666465155798	0.592744371971411	0.872177612736849	0.227132560898258	0.0691857	6.29666	0.347949	0.722737	0.458485	0.0814236	6.29666	0.269357	0.625786	0.569672	-0.0122391450777803	6.29666465155798
Q3MIE7	Commd9	COMM domain containing 9, isoform CRA_a	8855.0302734375	11906.7998046875	9439.8896484375	9408.76953125	9652.0595703125	9712.0498046875	9850.2001953125	8330.3798828125	9359.3896484375	9547.2802734375	10137.2001953125	10035.599609375	10369.7998046875	8026.740234375	9405.580078125	0.00783852	4.85451	0.951854	0.97807	0.0214295	-0.0572738	4.85451	0.657378	0.781522	-0.182185	-0.111119	4.85451	0.389389	0.557315	-0.409616	-0.0913901607169238	4.85450863926066	0.475841664922091	0.803200468334893	-0.322537533602802	-0.0538455	4.85451	0.676769	0.900448	-0.169559	-0.118958	4.85451	0.356836	0.71283	-0.447531	0.0651161964119815	4.85450863926066
P22734	Comt	Catechol O-methyltransferase	176862	187106	177821	157680	148400	157136	142337	141608	152372	158951	149950	146406	144614	153049	145789	-0.219774	8.87559	9.73E-07	8.23E-06	-6.01191	-0.213411	8.87559	1.98E-06	1.38E-05	-5.70337	-0.29013	8.87559	1.03E-10	1.36E-09	-9.9863	-0.261018920714055	8.87559415042614	0.0232336554800244	0.145540207290918	-1.63388245486152	-0.0767193	8.87559	0.0873076	0.380583	-1.05895	-0.0703565	8.87559	0.116893	0.418866	-0.932212	-0.0063598005587362	8.87559415042614
G3V6T1	Copa	Coatomer subunit alpha	314112	313497	307479	314026	316144	304947	312330	307998	303694	309171	316622	317579	306172	300840	318997	0.0438799	9.87138	0.240014	0.407301	0.619764	0.0125745	9.87138	0.736368	0.833209	0.132905	0.005221	9.87138	0.888851	0.945825	0.051171	0.014133444349621	9.87138055533974	0.902122209402839	0.973663035941115	0.0447346251253166	-0.00735351	9.87138	0.843934	0.963573	-0.0736916	-0.0386589	9.87138	0.3006	0.664579	-0.522011	0.0313050486885193	9.87138055533974
P23514	Copb1	Coatomer subunit beta	283742	277121	273001	284396	290804	279057	278155	285528	273186	280680	282257	290612	284963	275521	293040	0.0648366	9.73142	0.103622	0.214208	0.984546	0.047366	9.73142	0.234442	0.377877	0.629965	0.0276074	9.73142	0.488316	0.65009	0.311299	0.0617477103899339	9.73142146018648	0.591055635542793	0.872177612736849	0.228371637440211	-0.0197586	9.73142	0.619915	0.875145	-0.207668	-0.0372293	9.73142	0.350021	0.710388	-0.455906	0.0174716874171965	9.73142146018648
O35142;A0A0G2K0P9	Copb2	Coatomer subunit beta'	217557	216396	218308	206099	208221	208573	207687	211534	206281	209066	209160	207832	210095	204705	207854	-0.0278785	9.3048	0.420275	0.59901	-0.376466	-0.0536549	9.3048	0.120872	0.226645	-0.917676	-0.0378567	9.3048	0.273774	0.438765	-0.562608	-0.0388707526450258	9.30479880917248	0.735200019868142	0.915875241080501	-0.133594489885514	0.0157982	9.3048	0.64792	0.887681	0.188479	-0.00997817	9.3048	0.773044	0.929967	-0.111796	0.0257769118926412	9.30479880917248
G3V8Q1	Cope	Coatomer subunit epsilon	42606.80078125	47761.30078125	43261.6015625	45856.6015625	43470.8984375	48011.1015625	45555.30078125	46174.5	47791.80078125	46514.30078125	43440	42953.3984375	46789.19921875	46422.30078125	44942.3984375	0.0232916	7.09686	0.68526	0.826589	0.164145	0.0522408	7.09686	0.363157	0.517311	0.439905	0.0845245	7.09686	0.141176	0.26903	0.850238	0.0758624104020352	7.09686375165846	0.509640492288723	0.822051185125794	0.292736073453469	0.0322836	7.09686	0.57415	0.862144	0.240975	0.0612329	7.09686	0.286451	0.649123	0.54295	-0.0289498672550615	7.09686375165846
Q4AEF8;A0A0G2K1F3	Copg1	Coatomer subunit gamma-1;Coatomer subunit gamma	224946	222636	225179	226428	223174	221193	217561	223934	222667	228369	224402	212538	218849	221453	232639	0.0150518	9.39227	0.699752	0.833069	0.155056	0.0084611	9.39227	0.82839	0.897747	0.0817652	0.00396487	9.39227	0.919116	0.958909	0.0366297	0.0287574965552717	9.39227229156457	0.802415636421066	0.933999383754151	0.0956006169452403	-0.00449624	9.39227	0.908317	0.976778	-0.0417625	-0.011087	9.39227	0.776373	0.93128	-0.10993	0.00659021594123512	9.39227229156457
A0A0H2UHV9;D4ABY2	Copg2	Coatomer subunit gamma;Coatomer subunit gamma-2	16084.400390625	17808.900390625	15498.7001953125	15483.2001953125	14620.900390625	15992.7998046875	14755.5	14933.400390625	12396.900390625	14388.599609375	13408.2998046875	15839.2001953125	14568.7998046875	14475.599609375	15380.7001953125	-0.147363	5.50193	0.114856	0.232183	-0.939847	-0.0871738	5.50193	0.350877	0.504348	-0.454845	-0.208391	5.50193	0.0258015	0.067563	-1.58835	-0.124930033346255	5.5019285107709	0.278674855559705	0.650971137339843	-0.554902215299283	-0.121217	5.50193	0.194759	0.576766	-0.710503	-0.0610285	5.50193	0.514009	0.827962	-0.289029	-0.060187024047769	5.5019285107709
P61203	Cops2	COP9 signalosome complex subunit 2	24205	26141.80078125	22091.5	22702.099609375	22082.099609375	23405.80078125	22985.30078125	22682.69921875	22263.80078125	23804.30078125	22380	24963.30078125	23354.099609375	23734.69921875	24055.400390625	0.00502283	6.13912	0.944001	0.97593	0.0250274	-0.0750064	6.13912	0.29227	0.446296	-0.534216	-0.0707742	6.13912	0.320361	0.486097	-0.494361	0.00154694308735327	6.1391225882872	0.989428585823162	0.99731205046637	0.00461554648253042	0.00423216	6.13912	0.952851	0.985525	0.0209748	-0.0757971	6.13912	0.287254	0.650102	-0.541733	0.0800308565324397	6.1391225882872
Q68FW9	Cops3	COP9 signalosome complex subunit 3	32955.80078125	34493.80078125	33412.19921875	31754	30679.599609375	30336.69921875	31491.69921875	32084.80078125	30686.80078125	31481.5	33189	32876.80078125	32342	29507.5	32432	-0.016973	6.59011	0.769889	0.87872	-0.113572	-0.108066	6.59011	0.062425	0.135245	-1.20464	-0.0750189	6.59011	0.195835	0.343117	-0.70811	-0.06900540855242	6.59011421094399	0.548850164362476	0.848356703003076	-0.260546201400855	0.0330473	6.59011	0.568973	0.860241	0.244909	-0.0580459	6.59011	0.316973	0.680915	-0.498978	0.091093721038884	6.59011421094399
Q68FS2	Cops4	COP9 signalosome complex subunit 4	38044.3984375	37744.69921875	33194.8984375	34929.19921875	35963.30078125	39070.8984375	38621.69921875	38231	37581.8984375	35831.5	37345	37783.1015625	38734.19921875	36799.5	38102.30078125	0.0564746	6.80861	0.373383	0.556565	0.427845	0.0252603	6.80861	0.690607	0.800926	0.160769	0.0921861	6.80861	0.146157	0.276099	0.83518	0.087704654792985	6.80861299364962	0.445994681256299	0.783037028614001	0.350670320469054	0.0669258	6.80861	0.291399	0.674524	0.535512	0.0357115	6.80861	0.573486	0.854994	0.241478	0.031211441153834	6.80861299364962
F7EUU4	Cops5	COP9 signalosome subunit 5	29564.5	29168.30078125	29889.400390625	28502.900390625	29230.099609375	27782.30078125	29553.5	29159.599609375	29122.900390625	29062.30078125	29054.099609375	28392.80078125	29117.69921875	29127.900390625	30374.5	-0.00353343	6.45598	0.948314	0.977332	-0.0230481	-0.0387308	6.45598	0.475551	0.631331	-0.322802	0.009716	6.45598	0.85811	0.926752	0.0664569	0.0283427960260922	6.45598438849968	0.805593481039648	0.934612947272461	0.0938840568039462	0.0484468	6.45598	0.372127	0.743082	0.429308	0.0132494	6.45598	0.80732	0.940814	0.0929544	0.035194633359698	6.45598438849968
G3V8Z9;F1MAA2	Cops7a	COP9 (Constitutive photomorphogenic) homolog, subunit 7a (Arabidopsis thaliana) (Predicted);COP9 signalosome subunit 7A	4808.93017578125	5016.83984375	4391.8701171875	5557.8798828125	5372.91015625	4968.27001953125	4973.08984375	5055.509765625	5729.2900390625	4748.97998046875	5155.1298828125	5249.33984375	5040.77001953125	4514.31005859375	4730.08984375	0.122709	3.91955	0.478984	0.652622	0.319679	0.173056	3.91955	0.317986	0.471773	0.497592	0.169973	3.91955	0.326695	0.493348	0.485858	0.0343374713361128	3.91955844952428	0.844475938687598	0.948819954141025	0.0734127200942416	-0.00308301	3.91955	0.986212	0.995234	-0.00602986	0.0472633	3.91955	0.78528	0.934453	0.104976	-0.050347628989008	3.91955844952428
D3ZU52	Cops7b	COP9 (Constitutive photomorphogenic) homolog, subunit 7b (Arabidopsis thaliana) (Predicted), isoform CRA_b	2312.46997070313	2445.71997070313	2328.72998046875	2644.05004882813	2770.4599609375	2098.76000976563	2316.34008789063	2663.97998046875	2481.86010742188	2439.13989257813	2045.43005371094	2836.27001953125	2463.6201171875	2244.1201171875	2400.6298828125	0.0790431	2.87494	0.714068	0.843777	0.146261	0.0963018	2.87494	0.655177	0.78067	0.183641	0.0970544	2.87494	0.652644	0.786957	0.185324	0.0325053552399306	2.87495101448106	0.880500415427009	0.963970709034405	0.0552704347931098	0.00075262	2.87494	0.997903	0.998821	0.000911562	0.0180113	2.87494	0.934025	0.981797	0.0296417	-0.0172575027172287	2.87495101448106
Q6P4Z9	Cops8	COP9 signalosome complex subunit 8	9768.26953125	10107.599609375	8901.990234375	9443.900390625	9536.6396484375	9631.48046875	10125.900390625	9808.25	9550.5703125	10057.7998046875	9976.83984375	9907.3798828125	9960.3095703125	9914.169921875	11244	0.08788	4.89371	0.387928	0.569599	0.411249	0.00389137	4.89371	0.969913	0.984267	0.0132674	0.0569801	4.89371	0.575744	0.728344	0.239771	0.140889294427693	4.89371424335544	0.222761686024834	0.596883591261517	0.652159503708699	0.0530887	4.89371	0.602096	0.872444	0.220334	-0.0308999	4.89371	0.761641	0.924614	-0.11825	0.0839887942490488	4.89371424335544
B5DFN0	Cops9	COP9 signalosome subunit 9	3528.169921875	3590.90991210938	3770.7099609375	2986.42993164063	1587.69995117188	3718.21997070313	3318.47998046875	4775.490234375	3455.3701171875	3608.07006835938	2906.580078125	2390.98999023438	3944.55004882813	4505.47998046875	4040.23999023438	-0.259106	3.38912	0.346356	0.527434	-0.460478	-0.379392	3.38912	0.168239	0.293297	-0.774074	0.108572	3.38912	0.69306	0.813825	0.159229	0.226060105997694	3.3891320798584	0.409654172770549	0.754831767993875	0.387582617023324	0.487964	3.38912	0.0765752	0.348782	1.11591	0.367678	3.38912	0.181634	0.530161	0.740802	0.120284870423273	3.3891320798584
D4A8T3	Copz1	Coatomer protein complex, subunit zeta 1	48430.8984375	50307.80078125	47218.69921875	51754	49750.3984375	50256.80078125	48774.69921875	52134.19921875	50023.1015625	50935.19921875	49211.3984375	50033.5	48326	46691.3984375	50179	0.0722518	7.22349	0.156354	0.298024	0.805892	0.0686773	7.22349	0.177872	0.306886	0.749892	0.070738	7.22349	0.165208	0.301969	0.781968	0.0205997256104877	7.22349187971069	0.857924762264391	0.951526533744329	0.066550796960309	0.00206066	7.22349	0.967875	0.989571	0.0141806	-0.00151382	7.22349	0.976455	0.991054	-0.0103478	0.0035747352186682	7.22349187971069
Q91ZN1	Coro1a	Coronin-1A	19146.400390625	20426.5	19549.30078125	22619.80078125	19959.099609375	22197.69921875	15078.5	14913.099609375	16751.900390625	20719.19921875	22858.400390625	18867.400390625	15077.099609375	14433	15108.5	0.109567	5.80085	0.162596	0.306013	0.788891	0.144405	5.80085	0.0656847	0.140983	1.18254	-0.316742	5.80085	5.57E-05	0.000309507	-4.2545	-0.37783357448201	5.80084700823965	0.0010614052816658	0.012583108409281	-2.97411875560563	-0.461147	5.80085	4.53E-09	2.95E-07	-8.34392	-0.426309	5.80085	5.91E-08	3.3E-06	-7.22857	-0.0348426550773092	5.80084700823965
G3V940;O89046	Coro1b	Coronin;Coronin-1B	175702	175950	184336	181150	179886	173303	174866	171778	175123	178758	178002	173063	167499	171961	170857	0.0147588	9.04593	0.679087	0.821184	0.168074	0.00842531	9.04593	0.81332	0.889394	0.0897383	-0.0160913	9.04593	0.651965	0.786513	-0.185775	-0.0424025392897718	9.04593338008809	0.712185392465961	0.906432126266507	-0.147406938323219	-0.0245166	9.04593	0.491932	0.826646	-0.308095	-0.0308501	9.04593	0.387156	0.73546	-0.412114	0.0063346876405115	9.04593338008809
G3V624	Coro1c	Coronin	395403	381848	389298	367066	380012	374204	382482	376722	371038	369043	380385	379364	377559	371665	374477	-0.0162373	10.1533	0.645319	0.793974	-0.190226	-0.0443135	10.1533	0.209056	0.34665	-0.679738	-0.0231237	10.1533	0.512151	0.672182	-0.290602	-0.0259116408910125	10.1532717855677	0.821600079370222	0.942723885286481	-0.0853395274559977	0.0211898	10.1533	0.548076	0.84844	0.261159	-0.00688637	10.1533	0.845254	0.950187	-0.073013	0.028075904338989	10.1532717855677
F1LMV9	Coro2b	Coronin	12467.099609375	12560.900390625	13420.5	12361.099609375	11825	11830.099609375	11482.5	12554.7001953125	11901.099609375	12313.7998046875	11953.2001953125	13315.400390625	13196.2001953125	12894.599609375	11268.7001953125	-0.000863933	5.21817	0.992537	0.996071	-0.00325332	-0.0812878	5.21817	0.354717	0.508785	-0.450118	-0.0743657	5.21817	0.397215	0.565128	-0.400974	-0.0135542667056608	5.21816596775646	0.906729006167645	0.973908335583114	-0.0425224910120394	0.00692216	5.21817	0.937508	0.982452	0.0280252	-0.0735017	5.21817	0.402734	0.743581	-0.394982	0.0804268780228927	5.21816596775646
A0A0G2K9F9;O35828;A0A0A0MXU2	Coro7	Coronin;Coronin-7	270333	254095	270993	228432	237309	239928	254476	252273	247741	232067	242271	233802	250399	249041	241767	-0.136409	9.53898	0.000390261	0.00183012	-3.40864	-0.1597	9.53898	3.3E-05	0.000183481	-4.48176	-0.053567	9.53898	0.163622	0.299935	-0.786157	-0.0737555377373041	9.53897804595218	0.521019961518514	0.831861323078962	-0.283145637523373	0.106133	9.53898	0.0057896	0.0638618	2.23735	0.0828416	9.53898	0.0312413	0.199645	1.50527	0.0232909289893379	9.53897804595218
B0BNA5	Cotl1	Coactosin-like protein	320344	320332	340715	340241	348800	338473	320675	321872	330826	340367	334313	323723	329471	325170	315052	0.0563165	9.95724	0.112691	0.228718	0.94811	0.0793467	9.95724	0.0254248	0.0638009	1.59474	0.010934	9.95724	0.758123	0.861334	0.12026	0.0109979542659428	9.95723513964006	0.923761765303833	0.982222799067823	0.0344400172585588	-0.0684127	9.95724	0.0539895	0.275596	-1.26769	-0.0453824	9.95724	0.201168	0.560838	-0.696442	-0.0230313818659414	9.95723513964006
P10888	Cox4i1	Cytochrome c oxidase subunit 4 isoform 1, mitochondrial	206151	207055	183127	200484	181121	185395	170744	181118	183449	194502	193122	200463	175295	184121	192338	0.0106159	9.15497	0.846862	0.921307	0.0721875	-0.0609936	9.15497	0.26707	0.419021	-0.573374	-0.133958	9.15497	0.0148063	0.0420644	-1.82955	-0.0843686194147475	9.15497340046258	0.462914259218865	0.791917380740567	-0.33449944137167	-0.0729646	9.15497	0.184336	0.562325	-0.734391	-0.144574	9.15497	0.00853576	0.0842616	-2.06876	0.0716138970859638	9.15497340046258
P11240	Cox5a	Cytochrome c oxidase subunit 5A, mitochondrial	129570	134952	99244.296875	110445	97363.8984375	111740	105669	112593	114366	121607	112936	125662	105789	114948	120339	0.0158845	8.43038	0.85734	0.927803	0.0668472	-0.175764	8.43038	0.0467046	0.106651	-1.33064	-0.108167	8.43038	0.220847	0.377327	-0.655909	-0.0659577784300337	8.43037500998665	0.566121011238597	0.856819829353935	-0.247090726239513	0.0675963	8.43038	0.444232	0.788675	0.35239	-0.124052	8.43038	0.160318	0.500277	-0.795019	0.191645276896837	8.43037500998665
P12075	Cox5b	Cytochrome c oxidase subunit 5B, mitochondrial	120614	124398	101218	99488.703125	90402	108179	96234	105068	107784	112632	100061	105120	98279.203125	107062	103840	-0.0931638	8.31013	0.223086	0.38925	-0.651527	-0.204128	8.31013	0.00761682	0.0228414	-2.11823	-0.142317	8.31013	0.0627516	0.141728	-1.20238	-0.13616205293994	8.3101290808507	0.236290528097015	0.609466639822792	-0.626553687075405	0.061812	8.31013	0.418932	0.772406	0.377857	-0.0491527	8.31013	0.520375	0.831505	-0.283684	0.110960775786419	8.3101290808507
P10818	Cox6a1	Cytochrome c oxidase subunit 6A1, mitochondrial	5040.25	4772.16015625	5542.2900390625	4880.75	4628.22998046875	4813.85986328125	5152.60009765625	5163.43017578125	5456.2900390625	4948.3798828125	5156.830078125	4860.16015625	4672.22998046875	4957.27001953125	4008.05004882813	-0.00531966	3.89463	0.975868	0.988143	-0.010609	-0.0870367	3.89463	0.614616	0.747857	-0.211396	0.0617066	3.89463	0.721135	0.835126	0.141984	-0.143120190778089	3.89461934243128	0.41111570440554	0.755250211496637	-0.386035933080026	0.148743	3.89463	0.389336	0.753809	0.409676	0.0670262	3.89463	0.698228	0.900561	0.156003	0.0817162900229014	3.89461934243128
D3ZD09;D3ZSB0	Cox6b1	Cytochrome c oxidase subunit;Cytochrome c oxidase subunit 6B1	202228	221490	174760	165420	134096	184067	163765	177643	175497	173444	160805	167022	163797	174110	165692	-0.225293	9.03018	0.0100071	0.0313458	-1.99969	-0.295475	9.03018	0.000733713	0.00300716	-3.13447	-0.189836	9.03018	0.0299638	0.0764001	-1.5234	-0.22197674146674	9.0301758608588	0.0535415647713257	0.26071967336824	-1.27130894055249	0.105639	9.03018	0.227019	0.609248	0.643937	0.0354567	9.03018	0.685108	0.893176	0.164241	0.0701804985275147	9.0301758608588
P11951;P11950	Cox6c2;Cox6c1	Cytochrome c oxidase subunit 6C-2;Cytochrome c oxidase subunit 6C-1	50298.3984375	56768.80078125	42855.80078125	43489.19921875	37469.6015625	45556.30078125	41315.1015625	41890.19921875	44744.30078125	46592.8984375	43013.1015625	44435.19921875	40680	43161.30078125	44294.30078125	-0.131268	7.06455	0.125717	0.249565	-0.900606	-0.233158	7.06455	0.00655477	0.0199215	-2.18344	-0.207412	7.06455	0.0155738	0.0438522	-1.8076	-0.199294949554042	7.06455083426614	0.0832919653350324	0.344155889340354	-1.07939689029735	0.0257457	7.06455	0.764041	0.937805	0.116883	-0.0761445	7.06455	0.374487	0.724183	-0.426563	0.101891525162488	7.06455083426614
P35171	Cox7a2	Cytochrome c oxidase subunit 7A2, mitochondrial	28803.19921875	34378.6015625	25004.900390625	28628.900390625	24927.69921875	33920.3984375	27158.69921875	27732.900390625	27284.400390625	30460.5	28411.900390625	26865.099609375	26881.19921875	26457	28535	-0.0106178	6.41715	0.919027	0.965023	-0.0366718	0.00052218	6.41715	0.996142	0.997715	0.00167866	-0.0803927	6.41715	0.441014	0.606753	-0.355548	-0.0798376986940214	6.41714698752003	0.488039224265388	0.811077074258007	-0.311545271854995	-0.0809149	6.41715	0.438064	0.785975	-0.358462	-0.0697749	6.41715	0.503711	0.822338	-0.297819	-0.0111391942918458	6.41714698752003
D3ZYX8	Cox7a2l	Cytochrome c oxidase subunit 7A2-like	27337.900390625	28730.599609375	23631.099609375	26232.599609375	24031.099609375	24965.69921875	24716.80078125	24161.599609375	23970.80078125	26119.099609375	26800	28911.900390625	23912.099609375	24535.69921875	26474.19921875	0.0686948	6.2714	0.364514	0.548754	0.438286	-0.0716149	6.2714	0.34452	0.498316	-0.462786	-0.108043	6.2714	0.153874	0.286049	-0.812835	-0.0615793883599177	6.27139653281657	0.592847544088816	0.872177612736849	-0.22705697488796	-0.0364285	6.2714	0.630823	0.880947	-0.200092	-0.176738	6.2714	0.0196787	0.148595	-1.706	0.140310185746293	6.27139653281657
P80432	Cox7c	Cytochrome c oxidase subunit 7C, mitochondrial	61380	93035.8984375	48085.5	54522.5	45468.6015625	63244.30078125	62857.3984375	61427.6015625	51486.80078125	69262.8984375	56590.5	71140.203125	62308.6015625	54013.30078125	75302.8984375	-0.0097975	7.54637	0.954877	0.97846	-0.0200527	-0.299765	7.54637	0.0834908	0.170957	-1.07836	-0.18328	7.54637	0.289684	0.454502	-0.538075	-0.0523020910435505	7.54637103363188	0.766364742580761	0.924520852081498	-0.115564483646162	0.116485	7.54637	0.500935	0.82981	0.300218	-0.173483	7.54637	0.316229	0.680468	-0.499999	0.289967210108404	7.54637103363188
G3V7K3;A0A0G2K9I6;P13635	Cp	Ceruloplasmin	57318	59822.69921875	51842.1015625	57867.5	58414.6015625	58956.30078125	59956.19921875	58828.80078125	65247.3984375	59640.19921875	60835.1015625	55790.80078125	61468	58270	63778.3984375	0.0912424	7.47896	0.13061	0.257266	0.884022	0.0646081	7.47896	0.284431	0.4376	0.546023	0.144667	7.47896	0.016538	0.0461066	1.78152	0.146789929981095	7.47895930074252	0.201903341281126	0.573495165269675	0.694856493894656	0.0800587	7.47896	0.184634	0.562325	0.733688	0.0534244	7.47896	0.376005	0.724409	0.424806	0.0266334797650343	7.47895930074252
D4A1R8	Cpne1	Copine-1	29701.400390625	31994	30228	29922.5	30411.80078125	29005	29943.599609375	29357.900390625	30674	31656.80078125	30917	30789.19921875	31025.30078125	29546	31292	0.0536343	6.51859	0.342068	0.523733	0.465888	-0.0285212	6.51859	0.61352	0.747239	-0.212171	-0.00856393	6.51859	0.879597	0.939595	-0.0557163	0.0272798078703337	6.51859175210656	0.812736908153746	0.93854896516301	0.0900500175407001	0.0199573	6.51859	0.723886	0.921425	0.14033	-0.0621982	6.51859	0.270562	0.627184	-0.567732	0.0821578874841747	6.51859175210656
D3ZLA3	Cpne3	Copine 3	95862.8984375	96971.203125	101016	96677.203125	97804.8984375	88103.1015625	96041.796875	93169.796875	96020.3984375	98890.796875	98191.703125	98403.5	93262	94430.796875	96451.1015625	0.0395579	8.17715	0.376761	0.558856	0.423934	-0.0436566	8.17715	0.329374	0.483934	-0.48231	-0.0202631	8.17715	0.650794	0.785473	-0.186556	-0.0199530756269716	8.17714475804025	0.862236522245781	0.953896753401718	-0.0643735854326302	0.0233936	8.17715	0.601256	0.872444	0.220941	-0.059821	8.17715	0.181361	0.530161	-0.741455	0.0832166416245812	8.17714475804025
Q3B7D0	Cpox	Oxygen-dependent coproporphyrinogen-III oxidase, mitochondrial	9136.5703125	10882.2998046875	8228.1904296875	7526.830078125	7908.25	8173.75	7581.10986328125	7207.52001953125	8328.330078125	7808.2900390625	7180	7589.47998046875	8165	7042.64013671875	7831.56982421875	-0.292642	4.59777	0.0567622	0.132237	-1.24594	-0.246637	4.59777	0.108251	0.207113	-0.96557	-0.267914	4.59777	0.0810809	0.173735	-1.09108	-0.266624107782781	4.59776853686787	0.0856588615150783	0.350510534941538	-1.06722770207353	-0.0212762	4.59777	0.890061	0.972	-0.0505802	0.0247288	4.59777	0.872356	0.961828	0.0593064	-0.046006015372097	4.59776853686787
Q6IRK9	Cpq	Carboxypeptidase Q	363742	376615	409285	354190	339375	346160	343832	346283	345894	338812	329573	319721	337390	345218	315765	-0.186655	10.0308	6.92E-06	4.75E-05	-5.15967	-0.131712	10.0308	0.00150761	0.00555123	-2.82171	-0.127038	10.0308	0.00220854	0.0081916	-2.6559	-0.175147102593959	10.0308428438297	0.127571129220873	0.446410972183939	-0.894247600213199	0.00467318	10.0308	0.910372	0.976778	0.0407813	0.0596164	10.0308	0.150904	0.485227	0.821299	-0.0549431389234704	10.0308428438297
P07756	Cps1	Carbamoyl-phosphate synthase [ammonia], mitochondrial	3256270	3252140	3038780	780232	727691	778162	871722	818801	937587	866833	873454	978009	860545	955021	918315	-1.78114	11.9594	1.66E-199	4.2E-196	-198.781	-2.04989	11.9594	5.72E-259	1.45E-255	-258.243	-1.83931	11.9594	7.74E-212	1.96E-208	-211.111	-1.77637910880248	11.9593926499073	6.26723307915414E-51	3.17999406436281E-48	-50.2029241535355	0.210576	11.9594	0.000244383	0.00553571	3.61193	-0.0581684	11.9594	0.310734	0.674226	-0.507611	0.26874561234555	11.9593926499073
D3ZPL1	Cpsf6	Cleavage and polyadenylation specific factor 6, 68kDa (Predicted), isoform CRA_b	20748.30078125	22279.5	21533.400390625	22212.80078125	21252.5	19311.19921875	23480.69921875	20880.099609375	25470.19921875	22043.80078125	22559.69921875	19503.69921875	23715.400390625	25209	26196.900390625	0.0207269	6.07837	0.796456	0.890921	0.0988381	-0.0280697	6.07837	0.72675	0.826059	-0.138615	0.135256	6.07837	0.0919975	0.192779	1.03622	0.247034638340315	6.07836912660426	0.0320454912373704	0.182695306222941	1.49423306656567	0.163325	6.07837	0.0419099	0.230282	1.37768	0.114529	6.07837	0.153645	0.486735	0.813481	0.0487948474762475	6.07836912660426
P32198	Cpt1a	Carnitine O-palmitoyltransferase 1, liver isoform	13873.599609375	13187.2001953125	13599.7998046875	11426.7001953125	10424.7998046875	8911.4697265625	10320.900390625	10957.7998046875	11163.599609375	10946.2998046875	11591.7998046875	10120.7998046875	9712.9599609375	10065.7998046875	12402	-0.285332	5.08182	0.0114574	0.0348114	-1.94091	-0.390521	5.08182	0.000544542	0.00228348	-3.26397	-0.303334	5.08182	0.00719598	0.0226785	-2.14291	-0.308336491466476	5.08181775146908	0.00760253991690596	0.063866370096657	-2.1190412909278	0.0871872	5.08182	0.439905	0.786653	0.356641	-0.0180016	5.08182	0.873534	0.962709	-0.0587201	0.105190158806865	5.08181775146908
G3V7N5;P18886	Cpt2	Carnitine O-palmitoyltransferase 2, mitochondrial	5541.68994140625	5544.7099609375	4651.0400390625	3231.82006835938	3021.56005859375	3874.75	3645.88989257813	2976.830078125	2856.73999023438	3386.93994140625	3308.27001953125	3398.56005859375	3620.6298828125	4565.830078125	4605.2001953125	-0.610343	3.5476	0.00306079	0.0112703	-2.51417	-0.623482	3.5476	0.00248728	0.00857369	-2.60427	-0.70972	3.5476	0.000583643	0.0025182	-3.23385	-0.271370744517447	3.54758375307828	0.186491565847364	0.549230158421705	-0.729340804545782	-0.0862377	3.5476	0.675333	0.899853	-0.170482	-0.0993765	3.5476	0.629285	0.875752	-0.201153	0.013138360185837	3.54758375307828
Q63135;A0A0G2K7Y0	Cr1l	Complement component receptor 1-like protein	137590	135525	145463	123401	127638	114950	120566	114989	120579	123552	129172	124828	121820	119337	120396	-0.11731	8.55982	0.00732627	0.0240105	-2.13512	-0.180809	8.55982	3.59E-05	0.000198083	-4.44472	-0.210365	8.55982	1.53E-06	1.18E-05	-5.81483	-0.18283719031727	8.55982286003102	0.111794562714118	0.411047544356111	-0.951579318459246	-0.0295558	8.55982	0.499386	0.829694	-0.301563	-0.0930548	8.55982	0.0334382	0.206402	-1.47576	0.0634985561282666	8.55982286003102
B2GUX7	Creg1	Cellular repressor of E1A-stimulated genes (Predicted), isoform CRA_b	29362.5	30788.900390625	34276.6015625	37693	36863.3984375	37368.30078125	33811.3984375	34824.3984375	33401.80078125	35005.30078125	35515.19921875	30709.80078125	33296.6015625	31102.099609375	33189.69921875	0.131987	6.67047	0.0424964	0.104572	1.37165	0.258751	6.67047	7E-05	0.00036025	4.15487	0.135213	6.67047	0.0376838	0.0929094	1.42385	0.0765598036344087	6.67047140352018	0.505974841785305	0.820829413303809	0.295871076728278	-0.123538	6.67047	0.0574888	0.28881	-1.24042	0.00322596	6.67047	0.960579	0.986552	0.0174671	-0.126767344470894	6.67047140352018
Q4V7F2	Creld1	Cysteine-rich with EGF-like domain protein 1	16174	14524.7998046875	14423.7998046875	16930.30078125	17702	16523.400390625	16150	18012.30078125	15462.599609375	17219.400390625	15913.7998046875	18389	16536.599609375	16803.099609375	17971.599609375	0.222583	5.64351	0.00897388	0.0285297	2.04702	0.193259	5.64351	0.0232726	0.0591924	1.63316	0.159627	5.64351	0.0609199	0.139112	1.21524	0.213388065726041	5.64351014253784	0.0642912043876893	0.292627636311441	1.19184843838491	-0.0336321	5.64351	0.692989	0.911611	-0.159274	-0.0629557	5.64351	0.459678	0.789182	-0.337546	0.0293258854619926	5.64351014253784
Q4G063	Creld2	Cysteine-rich with EGF-like domain protein 2	30339.19921875	35232.5	31630.80078125	37196.30078125	32878.1015625	34644.6015625	35013.8984375	36303.69921875	37098.30078125	33925	33568.8984375	33270.5	36097.5	34520	35591.3984375	0.0831181	6.69923	0.187134	0.340087	0.727847	0.119882	6.69923	0.0570801	0.125705	1.24352	0.179904	6.69923	0.00430021	0.0143548	2.36651	0.155947867606863	6.69923066607889	0.175482269459129	0.531263147515287	0.75576675763156	0.0600228	6.69923	0.340619	0.718422	0.467731	0.0967863	6.69923	0.124422	0.433702	0.905104	-0.0367619958533235	6.69923066607889
P63255	Crip1	Cysteine-rich protein 1	25325	27567.900390625	23592.69921875	30486.30078125	26711.80078125	28693.099609375	25041.099609375	25892.80078125	26435.900390625	28792.099609375	29729.80078125	29188.900390625	26115.30078125	25793	27476.900390625	0.228233	6.35287	0.000823192	0.00359406	3.0845	0.179272	6.35287	0.0085992	0.0252502	2.06554	0.0384749	6.35287	0.572981	0.726101	0.24186	0.0814960611531755	6.35286654741256	0.479140063869864	0.806439613240616	0.31953751357069	-0.140797	6.35287	0.0390216	0.221472	-1.40869	-0.189758	6.35287	0.00541041	0.0615525	-2.26677	0.0489611183704175	6.35286654741256
P36201	Crip2	Cysteine-rich protein 2	345802	341055	354218	330578	343768	310800	318649	300563	335454	305653	311152	305071	316755	320111	309780	-0.144062	9.92705	0.000509113	0.00231889	-3.29319	-0.0669353	9.92705	0.106242	0.204039	-0.973704	-0.102642	9.92705	0.0132553	0.0381712	-1.87761	-0.109031410455894	9.92705233201859	0.342764767899281	0.709516341815472	-0.465003824710584	-0.0357067	9.92705	0.388875	0.753809	-0.41019	0.0414203	9.92705	0.31756	0.681599	0.498174	-0.0771267800682918	9.92705233201859
Q63768	Crk	Adapter molecule crk	135476	154614	155430	158202	141864	153834	153642	151152	154615	144551	138364	140472	153251	158855	139928	-0.0416632	8.80935	0.436709	0.613472	-0.359808	0.040031	8.80935	0.454845	0.610228	0.342137	0.0672586	8.80935	0.209223	0.360597	0.67939	0.0491124689389678	8.80934765118981	0.669175902593172	0.89968164540481	0.174459706620647	0.0272277	8.80935	0.611227	0.87317	0.213798	0.108922	8.80935	0.0420196	0.237955	1.37655	-0.0816935641475745	8.80934765118981
Q5U2U2	Crkl	Crk-like protein	66081.796875	72096.8984375	66202.203125	67533.703125	66528.703125	67382.796875	72967	68459.1015625	69791.5	69090.3984375	68898.1015625	73036.6015625	73673.796875	73307.296875	72249.3984375	0.0774549	7.71687	0.111105	0.22586	0.954266	-0.00829312	7.71687	0.86464	0.923618	-0.0631647	0.0697519	7.71687	0.15135	0.282335	0.820017	0.129072531038242	7.71686978985364	0.261715611931259	0.638435103336157	0.582170369934185	0.078045	7.71687	0.10842	0.427114	0.964891	-0.00770294	7.71687	0.874169	0.962888	-0.0584046	0.0857493330217351	7.71686978985364
A0A096MK61	Crtapl1	Cartilage-associated protein-like 1	2599.419921875	2923.07006835938	3346.39990234375	3253.61010742188	3037.669921875	2612.84008789063	2714.64990234375	3385.13989257813	2949.43994140625	3056.09008789063	2831.1298828125	2501.10009765625	2870.14990234375	2308.31005859375	3073.169921875	-0.0482245	3.12629	0.823105	0.905166	-0.0845447	0.0190059	3.12629	0.930121	0.960505	0.0314607	0.0531571	3.12629	0.805188	0.894771	0.0941024	-0.0739182808428077	3.12627954331219	0.731131728281287	0.912909151907608	-0.136004368990577	0.0341512	3.12629	0.874304	0.96903	0.0583373	0.101382	3.12629	0.637719	0.878972	0.19537	-0.0672313592426456	3.12627954331219
Q811X6	Cryl1	Lambda-crystallin homolog	56805.69921875	60898.8984375	59063.6015625	58900.30078125	60493.3984375	56767.69921875	62927.80078125	59070.30078125	59942	56384.19921875	59892.8984375	59909.8984375	64657.19921875	59251	63450	0.0266135	7.49547	0.604485	0.758446	0.218614	0.00777119	7.49547	0.879875	0.934384	0.0555789	0.064141	7.49547	0.211811	0.364068	0.674052	0.112262052949846	7.49547415794073	0.329026226173974	0.695616279836144	0.482769483725736	0.0563698	7.49547	0.272505	0.652829	0.564625	0.0375275	7.49547	0.4651	0.793048	0.332453	0.0188419746160234	7.49547415794073
G3V936;Q8VHF5	Cs	Citrate synthase;Citrate synthase, mitochondrial	354543	311653	356227	307601	317421	302949	282330	285700	300103	307213	327155	296356	283005	291595	277337	-0.104358	9.85113	0.0286142	0.0749939	-1.54342	-0.126888	9.85113	0.00778734	0.0231946	-2.10861	-0.213397	9.85113	7.68E-06	5.14E-05	-5.11485	-0.234977241441249	9.85113037037613	0.0409812186668567	0.214369797438795	-1.38741513103922	-0.0865086	9.85113	0.0696319	0.332686	-1.15719	-0.109038	9.85113	0.0222126	0.16101	-1.6534	0.0225271992406318	9.85113037037613
A0A0G2K5P7;Q64611	Csad	Cysteine sulfinic acid decarboxylase	5538.89013671875	5568.4501953125	4782.72998046875	4935.1298828125	4239.9501953125	5541.52001953125	5233.7099609375	5651.02001953125	4952.990234375	5291.6298828125	5506.75	5141.8798828125	4828.08984375	4843.10009765625	5348.89990234375	0.0347781	3.95933	0.848267	0.92244	0.0714675	-0.0984356	3.95933	0.58756	0.724667	-0.230948	0.0172391	3.95933	0.924643	0.960948	0.0340258	-0.0535034198610082	3.9593363762743	0.769651231381848	0.925844084407657	-0.113706031451132	0.115675	3.95933	0.523856	0.842038	0.280788	-0.0175389	3.95933	0.923329	0.976121	-0.0346435	0.133213816458897	3.9593363762743
P18395	Csde1	Cold shock domain-containing protein E1	18370.900390625	19524.69921875	22307.900390625	22434	23768.19921875	20179.099609375	23086.19921875	19537.69921875	19557.69921875	22868.80078125	22607.900390625	22277.80078125	19982.900390625	21303.69921875	22263.5	0.202707	6.00656	0.0173011	0.0492073	1.76193	0.154394	6.00656	0.0698177	0.147976	1.15603	0.0701195	6.00656	0.410316	0.577355	0.386882	0.107496930471201	6.00655724302356	0.350828267415047	0.717636812272536	0.454905421327136	-0.0842745	6.00656	0.322302	0.700717	-0.491738	-0.132587	6.00656	0.119417	0.422541	-0.922933	0.0483142453561013	6.00655724302356
D3ZPR0	Cse1l	Chromosome segregation 1-like	165847	163211	172283	178978	176741	180898	177603	181175	176485	175193	175628	171233	176502	176921	171799	0.0898403	9.0398	0.0111405	0.0340112	1.9531	0.111115	9.0398	0.00169313	0.00617668	2.77131	0.117255	9.0398	0.000923714	0.00379816	3.03446	0.0953650098141966	9.03980187902959	0.40671508497493	0.753601418131658	0.390709719407862	0.00613989	9.0398	0.862305	0.965006	0.064339	0.0274144	9.0398	0.438556	0.774607	0.357975	-0.021274948998698	9.03980187902959
P32577	Csk	Tyrosine-protein kinase CSK	33873.3984375	35159.1015625	34000.19921875	31172.80078125	30364.099609375	31956	31172.5	30403.19921875	31809.599609375	31017.30078125	31025.599609375	28928.19921875	29686	29900.5	30032.80078125	-0.148613	6.56167	0.0066002	0.0220036	-2.18044	-0.12741	6.56167	0.0198529	0.051978	-1.70218	-0.11951	6.56167	0.0289085	0.0741565	-1.53898	-0.173126762923166	6.56167207248309	0.13262626301393	0.45592524290832	-0.877370467238625	0.00790054	6.56167	0.885419	0.971499	0.0528513	0.0291033	6.56167	0.594973	0.862541	0.225503	-0.0212057373031732	6.56167207248309
A0JPL2;D3ZRE3;P97633	Csnk1a1	Casein kinase 1, alpha 1, isoform CRA_d;Casein kinase I isoform alpha	5773.5400390625	6814.16015625	7071.66015625	4779.080078125	4858.9599609375	5834.60986328125	5502.89990234375	5066.75	5753.97998046875	4962	4624.89990234375	2433.42993164063	5673.72021484375	5327.240234375	5628.35986328125	-0.679305	4.00675	0.00338487	0.0123029	-2.47046	-0.331252	4.00675	0.151537	0.270929	-0.819482	-0.24524	4.00675	0.288124	0.452969	-0.54042	-0.212411447525073	4.00671808547684	0.355008935280071	0.721421091485876	-0.44976071597591	0.0860122	4.00675	0.709618	0.918869	0.148976	0.434065	4.00675	0.0605393	0.290337	1.21796	-0.348052321214192	4.00671808547684
Q06486;Q9JJ75;Q9JJ76;Q99PS2	Csnk1d;Csnk1e	Casein kinase I isoform delta;Casein kinase 1 epsilon-3;Casein kinase 1 epsilon;Casein kinase 1, epsilon	4130.08984375	4768.66015625	4432.81005859375	4186.43994140625	4538.2998046875	4334.56005859375	4683.2998046875	5184.2099609375	4726.77978515625	4626.89990234375	3712.51000976563	4463.5498046875	4656.2099609375	4077.59008789063	4298.41015625	-0.0264312	3.74705	0.885408	0.946736	-0.0528566	-0.0167562	3.74705	0.927367	0.959123	-0.0327485	0.15342	3.74705	0.401097	0.567341	0.39675	-0.00456877718911072	3.74705094657764	0.980623710174016	0.993754780981088	-0.00849761030128983	0.170176	3.74705	0.351686	0.723596	0.453845	0.179851	3.74705	0.325013	0.688279	0.488099	-0.00967525196825894	3.74705094657764
P19139	Csnk2a1	Casein kinase II subunit alpha	21409.099609375	22347.099609375	21321.80078125	20225.599609375	21604.30078125	23353.599609375	22127.5	20678.69921875	20485.5	22235.5	21001.900390625	20988	20105.30078125	20456.900390625	19803.900390625	0.0121359	5.99767	0.861928	0.930516	0.0645289	0.0154472	5.99767	0.824685	0.895645	0.0837119	-0.0177528	5.99767	0.799043	0.891849	-0.0974297	-0.0805323981940914	5.99766882540276	0.484586021775999	0.808806551078624	-0.31462911754706	-0.0332	5.99767	0.633786	0.882016	-0.198057	-0.0298887	5.99767	0.668073	0.885652	-0.175176	-0.00331472561419762	5.99766882540276
P67874;A0A0G2KA61;A0A096MJD3	Csnk2b	Casein kinase II subunit beta	66531	65377.80078125	57765	63806.3984375	61494.3984375	61483.1015625	61102.80078125	63005.30078125	61411	64634.3984375	63976	65395.30078125	60518.6015625	62560.3984375	69684.296875	0.0631497	7.57436	0.306291	0.48315	0.513866	-0.010304	7.57436	0.867472	0.925863	-0.0617444	-0.0101622	7.57436	0.869289	0.933695	-0.0608357	0.0512020282367742	7.57436414797901	0.65616890339643	0.896347074328923	0.1829843551803	0.00014184	7.57436	0.99826	0.998821	0.000756524	-0.0733119	7.57436	0.234963	0.601294	-0.629001	0.0734542832885131	7.57436414797901
P47875	Csrp1	Cysteine and glycine-rich protein 1	186077	185241	197551	170465	180464	166167	169575	165024	169811	171840	177451	169257	176173	165632	170359	-0.102146	9.03952	0.0120063	0.0362618	-1.92059	-0.124625	9.03952	0.00217966	0.00765112	-2.66161	-0.150737	9.03952	0.000210252	0.00102579	-3.67726	-0.12303362044409	9.03952018154338	0.284454037035651	0.652747688473516	-0.545987898247537	-0.0261128	9.03952	0.520821	0.840392	-0.283312	-0.0485912	9.03952	0.232152	0.597428	-0.634228	0.0224802233650409	9.03952018154338
G3V9V9;Q62908;Q5U202	Csrp2	Cysteine and glycine-rich protein 2;Csrp2 protein	19175.599609375	20577.19921875	19307.099609375	17066.80078125	15861.900390625	15936	18989.30078125	17970.80078125	18995.19921875	16832.5	16159.7998046875	17676.69921875	17949.900390625	19408	17975	-0.189619	5.76007	0.00655712	0.0218887	-2.18329	-0.260972	5.76007	0.00018398	0.000862769	-3.73523	-0.0556479	5.76007	0.424778	0.591472	-0.371838	-0.0662043248424723	5.7600724566673	0.565688436990484	0.856806904265587	-0.247422698407461	0.205324	5.76007	0.00325535	0.0421369	2.4874	0.133971	5.76007	0.0547959	0.276376	1.26125	0.0713585214457898	5.7600724566673
P01041	Cstb	Cystatin-B	242290	279451	284664	326300	298796	293438	303251	293852	290789	271431	295709	291085	317897	292800	298555	0.121726	9.78096	0.0234494	0.0638015	1.62987	0.200854	9.78096	0.000185319	0.000867442	3.73208	0.162044	9.78096	0.00255889	0.00931406	2.59195	0.201857420083537	9.78095969014207	0.0791081016856703	0.332280221815473	1.10177903689165	-0.0388101	9.78096	0.469926	0.806747	-0.327971	0.0403177	9.78096	0.452861	0.785119	0.344035	-0.0791264706563242	9.78095969014207
B4F7F1;A0A0G2K6F9;A0A0G2JWP1	Cstf2	Cleavage stimulation factor subunit 2	7183.31005859375	6904.18017578125	6209.72021484375	6532.4599609375	6484.240234375	8579.16015625	7167.5	8273.4501953125	7733.2099609375	7552.3798828125	6849.39990234375	5733.330078125	7012.75	6916.8701171875	7136.8701171875	0.0184253	4.41641	0.919438	0.965023	0.0364777	0.102343	4.41641	0.57294	0.714464	0.241891	0.213158	4.41641	0.240297	0.401867	0.619252	0.0811314902937869	4.41642041644868	0.657198286356547	0.896347074328923	0.182303577657648	0.110814	4.41641	0.541507	0.845408	0.266396	0.194732	4.41641	0.283362	0.645323	0.547658	-0.0839167861349251	4.41642041644868
F7FG31;A0A0H2UI20;Q9Z2F5	Ctbp1	C-terminal-binding protein 1	116300	114097	107237	98146.3984375	97963.703125	101962	103443	101166	100033	99311	99764	105257	102124	106058	103849	-0.118809	8.28822	0.012039	0.0363175	-1.91941	-0.167369	8.28822	0.000405073	0.00174182	-3.39247	-0.126266	8.28822	0.00761732	0.0239469	-2.1182	-0.0861111631276831	8.28821625133576	0.453831659487841	0.786993110130315	-0.343105210828185	0.0411032	8.28822	0.385082	0.75223	0.414447	-0.00745725	8.28822	0.874835	0.962888	-0.0580738	0.0485602774460021	8.28821625133576
Q9EQH5	Ctbp2	C-terminal-binding protein 2	14401.599609375	14684.2998046875	15552.5	13301.5	14473.099609375	13749.7998046875	14887.099609375	13916.7001953125	14128.599609375	15016.599609375	14656.099609375	13391.099609375	13868.099609375	13735.900390625	14582.2001953125	-0.0204108	5.42787	0.792274	0.888991	-0.101125	-0.0910508	5.42787	0.239592	0.3852	-0.620527	-0.0333751	5.42787	0.666556	0.794577	-0.176163	-0.052756528922716	5.42787120058912	0.647523663376566	0.896347074328923	-0.188744355916854	0.0576757	5.42787	0.456454	0.799189	0.340603	-0.0129643	5.42787	0.867315	0.961828	-0.0618231	0.070634037309573	5.42787120058912
Q01460	Ctbs	Di-N-acetylchitobiase	85745.296875	86981.1015625	92045.3984375	83528.1015625	87763	83884.6015625	85857.1015625	83360.203125	83761.6015625	86152.5	88123.703125	84104.6015625	87787.203125	82724	84737.796875	-0.00374759	8.0132	0.932072	0.968745	-0.0305507	-0.040106	8.0132	0.360964	0.515054	-0.442536	-0.0428827	8.0132	0.328681	0.494482	-0.483226	-0.0243706666345422	8.01319495638692	0.832154889612486	0.946859312243347	-0.0797958306283576	-0.00277671	8.0132	0.949663	0.985371	-0.0224307	-0.0391351	8.0132	0.37273	0.724183	-0.428606	0.0363567546880289	8.01319495638692
A0A0H2UHP0;Q9R1D1	Ctcf	CCCTC-binding factor, isoform CRA_a;Transcriptional repressor CTCF	16584.80078125	15963.7998046875	16332.900390625	14745.5	16825.5	12480.2998046875	15429	14848.099609375	17506.19921875	14003.5	15195.099609375	16186.099609375	17238.599609375	15139.599609375	15373.099609375	-0.0756321	5.55344	0.442646	0.61907	-0.353943	-0.137811	5.55344	0.161839	0.283945	-0.790917	-0.0107439	5.55344	0.913326	0.955509	-0.0393739	-0.00586643992180372	5.55344128562995	0.959610491079038	0.989647079620943	-0.0179050126916709	0.127067	5.55344	0.19713	0.581248	0.705248	0.0648882	5.55344	0.510168	0.826497	0.292287	0.0621779989388263	5.55344128562995
D3ZHI6	Ctla2a	Cytotoxic T lymphocyte-associated protein 2 alpha	78233.796875	84506.1015625	70905.1015625	69161.8984375	58341.1015625	73449	70277.203125	74859.3984375	72601.203125	69991.8984375	67892.8984375	70364	74613.703125	76480.796875	74239	-0.135318	7.76879	0.0577461	0.134405	-1.23848	-0.205274	7.76879	0.00400332	0.0127846	-2.39758	-0.0798392	7.76879	0.262813	0.426315	-0.580353	-0.0249157030922737	7.76879188408572	0.828471569704799	0.94591915946943	-0.0817223904820346	0.125435	7.76879	0.0786013	0.354641	1.10457	0.055479	7.76879	0.436566	0.773442	0.35995	0.0699561887950404	7.76879188408572
Q5U302;A0A0G2JYF7	Ctnna1	Catenin (Cadherin associated protein), alpha 1;Catenin alpha 1	751564	681523	775345	622071	675622	597039	639123	621277	665883	626759	656381	643266	629741	632471	584950	-0.165555	10.9423	0.000824494	0.00359406	-3.08381	-0.208028	10.9423	2.65E-05	0.000149971	-4.57704	-0.174546	10.9423	0.000421947	0.00187475	-3.37474	-0.229583809582382	10.9422966639479	0.0458199388583229	0.234383071082172	-1.33894549466453	0.033482	10.9423	0.498707	0.82939	0.302155	-0.00899093	10.9423	0.855849	0.958627	-0.0676028	0.0424730615185553	10.9422966639479
A0A0G2JT93;Q9WU82	Ctnnb1	Catenin (Cadherin associated protein), beta 1, isoform CRA_a;Catenin beta-1	297403	300939	303560	324829	323852	330472	311989	301146	299341	320934	323932	323205	298624	303319	294342	0.133496	9.8696	7.21E-05	0.000400347	4.14197	0.13145	9.8696	9.29E-05	0.000463003	4.03202	0.039404	9.8696	0.241327	0.403017	0.617394	0.019087853188399	9.86959786371659	0.868082933873048	0.95711708093695	0.0614387817326514	-0.0920461	9.8696	0.00619857	0.0666347	-2.20771	-0.0940916	9.8696	0.00514412	0.059321	-2.28869	0.00204503701598629	9.86959786371659
Q4V8K2	Ctnnbl1	Beta-catenin-like protein 1	11705.7001953125	13123.2998046875	12480.7001953125	13452.599609375	14323.2001953125	15387.099609375	14823.7998046875	13681.2001953125	14480.2998046875	13460.2001953125	13216.599609375	12244.2001953125	15241	14340.5	13991.7001953125	0.0921863	5.37069	0.280335	0.45617	0.552323	0.223574	5.37069	0.00882188	0.0257254	2.05444	0.226781	5.37069	0.00789947	0.024681	2.1024	0.251918253676701	5.37069599515698	0.0290741433861857	0.170743291136003	1.53649307206411	0.00320729	5.37069	0.970349	0.989825	0.0130721	0.134595	5.37069	0.114769	0.41418	0.940176	-0.131390388136999	5.37069599515698
D3ZZZ9	Ctnnd1	Catenin (Cadherin associated protein), delta 1 (Predicted), isoform CRA_a	247717	245941	245975	234771	248273	247092	227692	219678	217508	236450	242862	247101	227460	216908	214461	0.00527055	9.46513	0.894683	0.952502	0.0483306	-0.00575516	9.46513	0.885062	0.935974	-0.0530263	-0.131246	9.46513	0.000977598	0.003981	-3.00984	-0.138975276185809	9.46512779333432	0.226626162716257	0.599857719224319	-0.644689954722318	-0.125491	9.46513	0.00161969	0.0244593	-2.79057	-0.136516	9.46513	0.000605388	0.011999	-3.21797	0.0110262027475596	9.46512779333432
B1WC02	Ctps1	CTP synthase	411.361999511719	489.799987792969	380.101013183594	389.660003662109	336.140991210938	660.148010253906	432.803985595703	544.731018066406	207.11799621582	418.467010498047	413.954986572266	414.928009033203	409.356994628906	275.842987060547	394.428985595703	-0.008153	0.31884	0.983761	0.9915	-0.00711035	0.127028	0.31884	0.714724	0.817887	0.145862	-0.0891828	0.31884	0.798656	0.89181	-0.09764	-0.218906283054911	0.318975798848678	0.528616607026709	0.83774738165555	-0.276859197188479	-0.216211	0.31884	0.532876	0.843366	-0.273374	-0.0810295	0.31884	0.817057	0.943451	-0.0877478	-0.135179254500278	0.318975798848678
Q6AYS3	Ctsa	Carboxypeptidase	125546	161880	171544	160430	144852	149926	157236	139813	157713	139401	145002	126433	156351	147380	133263	-0.12769	8.79742	0.119501	0.239664	-0.922627	0.00191075	8.79742	0.981433	0.989512	0.00813919	0.0101871	8.79742	0.901154	0.949825	0.045201	-0.0419247163943414	8.79742013565918	0.715304400797174	0.906432126266507	-0.14550910301925	0.00827631	8.79742	0.919635	0.981461	0.0363843	0.137877	8.79742	0.0927558	0.366544	1.03266	-0.129601213382728	8.79742013565918
Q6IN22;P00787	Ctsb	Cathepsin B	384116	371718	410171	345645	357023	356972	366262	364403	376133	337918	354844	330142	384780	369794	343836	-0.157421	10.0966	0.000248216	0.00121647	-3.60517	-0.124708	10.0966	0.0036963	0.0119917	-2.43223	-0.0523392	10.0966	0.223024	0.38025	-0.651648	-0.0580057298021365	10.0965625344423	0.613717167695936	0.88789866109049	-0.212031727895262	0.0723689	10.0966	0.0920401	0.392539	1.03602	0.105082	10.0966	0.0144402	0.119722	1.84043	-0.0327145657177935	10.0965625344423
P80067	Ctsc	Dipeptidyl peptidase 1	419739	457864	447244	445289	446646	463852	485157	475937	486365	449490	450556	439235	501011	469232	460795	0.0470226	10.4363	0.238789	0.406309	0.621986	0.0463769	10.4363	0.245294	0.393121	0.610313	0.150327	10.4363	0.000166238	0.000834297	3.77927	0.139332981889957	10.4362566033605	0.225378513324135	0.599857719224319	0.647087490195699	0.10395	10.4363	0.00921116	0.0852873	2.03569	0.103305	10.4363	0.00965536	0.0924364	2.01523	0.000645364695654455	10.4362566033605
Q6P6T6;P24268	Ctsd	Cathepsin D	331989	355285	365057	263765	245733	245127	238241	237039	242476	261914	247386	241588	234159	243962	235547	-0.455305	9.64426	1.81E-27	8.48E-26	-26.7435	-0.466854	9.64426	8.62E-29	3.13E-27	-28.0643	-0.529174	9.64426	1.82E-36	1.29E-34	-35.7388	-0.531806542648647	9.64426212656072	3.93242504628194E-06	9.97656234241729E-05	-5.40533954646599	-0.0623199	9.64426	0.136521	0.476413	-0.864802	-0.073869	9.64426	0.0776019	0.332	-1.11013	0.0115497699377406	9.64426212656072
A0A0H2UHL6;A0A0G2K8H6;P00786	Ctsh	Pro-cathepsin H	184865	200107	198467	158368	156632	156375	150440	147735	161189	154329	149639	143929	159050	152661	146659	-0.350008	8.92392	9.17E-16	1.88E-14	-15.0377	-0.294753	8.92392	1.28E-11	1.69E-10	-10.8943	-0.322425	8.92392	1.3E-13	2.32E-12	-12.8844	-0.319958751456472	8.92391492005932	0.0054165017719469	0.0483861443501032	-2.26628111044297	-0.0276723	8.92392	0.524753	0.842062	-0.280045	0.0275824	8.92392	0.52614	0.836351	0.278899	-0.0552585063196555	8.92391492005932
P07154	Ctsl	Cathepsin L1	135790	127504	127583	128331	136357	146039	151942	155958	150076	141370	139444	147195	164281	162194	149409	0.162108	8.76396	0.00193172	0.00747071	2.71405	0.0843818	8.76396	0.106499	0.204224	0.972653	0.250894	8.76396	1.61E-06	1.24E-05	5.79363	0.311368789984555	8.76395941610319	0.00680025676469716	0.0586811272518255	2.16747468885467	0.166512	8.76396	0.00144724	0.0226646	2.83946	0.088786	8.76396	0.0893805	0.36108	1.04876	0.0777282788512096	8.76395941610319
D3ZZR3	Ctss	Cathepsin S	48529.5	53061	50676.6015625	51625.3984375	53847.30078125	51812.6015625	59253.3984375	56570.5	62310.6015625	51775.8984375	48957	45477	62211.3984375	60932	62718.1015625	-0.0274372	7.36346	0.612587	0.765749	-0.212832	0.0596301	7.36346	0.27095	0.423015	0.567111	0.248681	7.36346	4.43E-06	3.08E-05	5.35396	0.315897357729222	7.3634647274565	0.00606661440582035	0.053072416370918	2.21705360794804	0.189051	7.36346	0.000481787	0.00947515	3.31714	0.276118	7.36346	3.48E-07	1.57E-05	6.45887	-0.0870689524328994	7.3634647274565
Q9R1T3	Ctsz	Cathepsin Z	275698	305643	368714	385621	344259	347837	326175	325766	351473	335475	338857	289689	332163	339832	296581	0.0533593	9.96066	0.481189	0.654221	0.317684	0.195779	9.96066	0.00977649	0.0281532	2.00982	0.102643	9.96066	0.175449	0.315683	0.75585	0.0569395102430973	9.96065747471993	0.620258805664874	0.88789866109049	0.207427061437828	-0.0931356	9.96066	0.218904	0.601217	-0.659746	0.0492837	9.96066	0.515308	0.828477	0.287933	-0.142417926104338	9.96065747471993
D3ZGE6;Q66HL2;A0A0G2JZ13	Cttn	Cortactin, isoform CRA_c;Src substrate cortactin	364977	360527	383716	323304	361216	336789	385936	361835	377037	316192	340474	340584	404141	369944	354503	-0.121938	10.0776	0.0149162	0.0433971	-1.82634	-0.105908	10.0776	0.0344758	0.0828268	-1.46249	0.0428182	10.0776	0.392566	0.560146	0.406087	0.0530257379120808	10.0775552187011	0.644483938097191	0.896347074328923	0.190787901712721	0.148726	10.0776	0.00298728	0.0394725	2.52472	0.164756	10.0776	0.00100589	0.0177219	2.99745	-0.0160301375490292	10.0775552187011
D4A8X8	Cttnbp2nl	CTTNBP2 N-terminal like (Predicted), isoform CRA_a	28021	29116.80078125	30976.099609375	31324.80078125	32272.900390625	30868.80078125	34005	34350.8984375	34498	31556.19921875	30514.30078125	32892	35106.1015625	33714.80078125	30559.30078125	0.139988	6.59065	0.0209946	0.058275	1.67789	0.113645	6.59065	0.0609608	0.13273	1.21495	0.246135	6.59065	4.96E-05	0.00028189	4.30491	0.201700625790399	6.59065321722953	0.0798106927162939	0.334677235407004	1.09793891971956	0.132489	6.59065	0.0288597	0.179806	1.53971	0.106147	6.59065	0.0799566	0.336401	1.09715	0.0263469746054046	6.59065321722953
D4A0H4;A0A0G2K761	Cul2	Cullin 2	1802.43005371094	2019.19995117188	1750.18005371094	1526.10998535156	1882.65002441406	2459.94995117188	1952.77001953125	1764.43994140625	1420.91003417969	1907.18005371094	1683.46997070313	1795.86999511719	1948.81005859375	1791.05004882813	1697.31005859375	-0.017701	2.46208	0.941658	0.974301	-0.0261069	0.0888153	2.46208	0.710039	0.815468	0.148718	-0.0942908	2.46208	0.693211	0.813825	-0.159134	-0.00794699453378287	2.46209686382084	0.974153453014157	0.992966896619641	-0.0113726257209847	-0.183106	2.46208	0.442976	0.787265	-0.35362	-0.0765898	2.46208	0.748832	0.921324	-0.125616	-0.106515987311874	2.46209686382084
A0A0G2JSP3;B5DF89	Cul3	Cullin-3	15051.599609375	15929.5	17880.80078125	17282.400390625	17367.80078125	19013.099609375	17347.400390625	17421.80078125	16424.80078125	17644.19921875	16816.80078125	15072.400390625	17015.80078125	16783.80078125	15884.7998046875	0.0515218	5.66667	0.523343	0.690702	0.281213	0.149158	5.66667	0.0645416	0.138882	1.19016	0.0907871	5.66667	0.26062	0.424482	0.583993	0.0528198614669703	5.66667188760716	0.646935456168749	0.896347074328923	0.189139046113393	-0.0583711	5.66667	0.469458	0.806747	-0.328403	0.0392653	5.66667	0.626695	0.875734	0.202944	-0.0976402195672833	5.66667188760716
D3ZK73	Cul4b	Cullin 4B	5842.6201171875	6995.97998046875	7601.93017578125	6264.22998046875	5757.16015625	6039.75	6806.83984375	7614.47021484375	6282.16015625	7076.22998046875	6363.66015625	6526.3701171875	7039.35009765625	6293.580078125	6564.35986328125	-0.00135479	4.31477	0.994053	0.996472	-0.0025906	-0.164774	4.31477	0.337332	0.49128	-0.471943	0.0425994	4.31477	0.804201	0.894146	0.0946356	-0.00962585065578104	4.31477017217318	0.955995965089808	0.988329976948998	-0.0195439407185961	0.207373	4.31477	0.227241	0.609248	0.643514	0.0439542	4.31477	0.798129	0.940197	0.097927	0.163418616084564	4.31477017217318
A0A0H2UHG3;Q9JJ31	Cul5	Cullin-5	19463.599609375	19154.900390625	17367.19921875	16244.099609375	17388.900390625	16758.5	19341	19485.099609375	16089.400390625	16231.400390625	16415.900390625	19921	17306	16090.900390625	18233.69921875	-0.0595942	5.73703	0.534546	0.700577	-0.272015	-0.139629	5.73703	0.145606	0.262734	-0.83682	-0.00550742	5.73703	0.954411	0.977925	-0.0202643	-0.0889376536320818	5.73703120160224	0.440379892718805	0.778567099531434	-0.356172518675363	0.134122	5.73703	0.162182	0.522151	0.789999	0.0540868	5.73703	0.573007	0.854994	0.24184	0.0800371613611542	5.73703120160224
A0A0G2JT00;G3V616;Q6MGD0	Cuta	Divalent cation tolerant protein CUTA, isoform CRA_c;Divalent cation tolerant protein CUTA, isoform CRA_b;Protein CutA	12480.2001953125	15431.5	13527.900390625	11961.400390625	10768.400390625	14145.099609375	13901.2998046875	14824.7998046875	14383.7998046875	13253.5	13241.599609375	11630.599609375	15080.7998046875	12407.099609375	12940.599609375	-0.0893203	5.3279	0.418329	0.597347	-0.378482	-0.155061	5.3279	0.160063	0.281805	-0.795708	0.0796329	5.3279	0.470468	0.634206	0.32747	-0.00770154439993702	5.32790306800308	0.946997921172738	0.987883933394423	-0.0236509743485742	0.234694	5.3279	0.0334972	0.20043	1.47499	0.168953	5.3279	0.125774	0.4354	0.90041	0.0657435983004483	5.32790306800308
A0A0G2K9U1;Q8VD47;O08565	Cxcr4	C-X-C chemokine receptor type 4	1728.90002441406	449.575988769531	799.309020996094	13450.5	11175.5	15158.599609375	3076.8798828125	3911.2900390625	2816.35009765625	9572.1298828125	12024.2001953125	9916.900390625	2662.47998046875	2883.44995117188	1581.10998535156	3.43106	4.19759	1.29E-19	3.25E-18	18.888	3.74974	4.19759	1.66E-22	4.12E-21	21.7805	1.73937	4.19759	9.61E-07	7.66E-06	6.01744	1.28178236678526	4.19762290448335	0.000266146210826918	0.00390296495299358	3.57487971257849	-2.01036	4.19759	1.85E-08	1.12E-06	-7.73256	-1.69169	4.19759	1.74E-06	6.49E-05	-5.75961	-0.318675263943291	4.19762290448335
P00173	Cyb5a	Cytochrome b5	101097	108432	93864.8984375	80904.3984375	77725.8984375	89356	82851.8984375	77231.6015625	83631.8984375	86840.6015625	82789.6015625	82528.703125	81824.6015625	87226	83498.6015625	-0.236144	8.02758	9.95E-05	0.000533751	-4.00212	-0.278428	8.02758	4.48E-06	2.96E-05	-5.3483	-0.294257	8.02758	1.25E-06	9.74E-06	-5.90382	-0.237126871703287	8.0275822295063	0.0392511929761918	0.209550469751374	-1.40614713904348	-0.0158289	8.02758	0.794191	0.945945	-0.100075	-0.0581123	8.02758	0.338103	0.701938	-0.47095	0.0422823368103385	8.0275822295063
G3V9S0;Q5EB81	Cyb5r1	NADH-cytochrome b5 reductase;NADH-cytochrome b5 reductase 1	25887.900390625	23667.80078125	23752.5	22041.599609375	24069.19921875	22981	23145.099609375	22561.69921875	23233.900390625	23662.69921875	23594.30078125	25291	23125.19921875	23915.19921875	22381.19921875	0.0161028	6.14899	0.805787	0.895437	0.0937795	-0.0728983	6.14899	0.265292	0.417005	-0.576276	-0.0665501	6.14899	0.30917	0.475032	-0.509803	-0.0510468690932123	6.14899075026575	0.657657527515813	0.896347074328923	-0.182000204607405	0.00634819	6.14899	0.922988	0.981461	0.0348038	-0.0826529	6.14899	0.206587	0.566973	-0.684897	0.0890032451974458	6.14899075026575
P20070	Cyb5r3	NADH-cytochrome b5 reductase 3	250387	277217	281427	211585	212836	204080	222579	204540	216350	204806	218460	204280	222370	198404	205182	-0.334935	9.38612	8.76E-12	1.35E-10	-11.0577	-0.351167	9.38612	8.33E-13	1.19E-11	-12.0794	-0.307506	9.38612	3.66E-10	4.47E-09	-9.43636	-0.341633236810095	9.38611675866309	0.00298391685892404	0.0300404645678186	-2.52521328180712	0.0436619	9.38612	0.373152	0.743082	0.428114	0.027429	9.38612	0.575842	0.855579	0.239697	0.016233260621359	9.38611675866309
Q9ERL1	Cybb	Cytochrome b-245 beta chain	67486	75457.6015625	66875.1015625	65103	61357.30078125	61945.30078125	54622	55311.69921875	57357.6015625	65697.203125	59243.30078125	61991	57234.3984375	58689.8984375	61425.5	-0.135487	7.54434	0.0181535	0.051112	-1.74104	-0.142993	7.54434	0.0126538	0.0353554	-1.89778	-0.304639	7.54434	1.11E-07	1.02E-06	-6.95361	-0.214439415638325	7.54434000272777	0.0623208961376359	0.289045911336714	-1.20536631039274	-0.161646	7.54434	0.00484214	0.0560936	-2.31496	-0.169152	7.54434	0.00319738	0.0426078	-2.49521	0.00750809141772851	7.54434000272777
D3ZFQ8	Cyc1	Cytochrome c-1	59067.19921875	62481.6015625	51261.1015625	54475.6015625	54171	59510.3984375	54251.80078125	53525.69921875	59473.5	57499.8984375	55488.6015625	55278.3984375	56353.80078125	55909	55533.30078125	-0.00806357	7.40577	0.902506	0.958016	-0.0445498	-0.0272402	7.40577	0.67887	0.791859	-0.168213	-0.0258383	7.40577	0.694529	0.814304	-0.15831	-0.0153005049533543	7.40577426822112	0.894206197353611	0.970271822012211	-0.0485623245516944	0.00140185	7.40577	0.983122	0.994221	0.00739249	-0.0177748	7.40577	0.787097	0.934824	-0.103972	0.0191767652025064	7.40577426822112
D4A8H8;A0A0G2K472	Cyfip1	Cytoplasmic FMR1 interacting protein 1 (Predicted);Cytoplasmic FMR1-interacting protein 1	317087	316256	311706	294530	299954	305744	301890	303012	284642	297327	293887	301498	296555	293579	301184	-0.0509444	9.82571	0.189254	0.3432	-0.722956	-0.0573312	9.82571	0.139575	0.254384	-0.855192	-0.0647773	9.82571	0.095072	0.198028	-1.02195	-0.0563456616996394	9.82571057654897	0.623914166697471	0.888005287264326	-0.204875153095894	-0.0074461	9.82571	0.847868	0.96362	-0.0716719	-0.0138329	9.82571	0.721526	0.910586	-0.141748	0.00638568359426085	9.82571057654897
Q921A4	Cygb	Cytoglobin	14980.599609375	16757.19921875	14912.900390625	14595.7001953125	11834.099609375	15189.400390625	15341.400390625	17761.599609375	15128	14497.900390625	12530.900390625	14900.400390625	16210.7998046875	16695.30078125	15364.7998046875	-0.12239	5.50907	0.230729	0.397436	-0.636898	-0.152084	5.50907	0.136429	0.250443	-0.865094	0.0707464	5.50907	0.488339	0.65009	0.311278	0.0768321148014825	5.50907523172816	0.505278210252675	0.820742220773086	0.296469429984743	0.222831	5.50907	0.029129	0.179806	1.53567	0.193136	5.50907	0.0585988	0.286446	1.23211	0.0296962440515825	5.50907523172816
A0A0H2UHN7;P17178	Cyp27a1	RCG24013, isoform CRA_a;Sterol 26-hydroxylase, mitochondrial	7417.31005859375	11919.2998046875	7120.18017578125	7200.1201171875	5625.60009765625	6521.419921875	6465.89990234375	5285.60986328125	7578.31982421875	6965.93994140625	5606.06005859375	6936.14990234375	6543.4501953125	6179.39990234375	6379.669921875	-0.408758	4.38026	0.0627298	0.143245	-1.20253	-0.44029	4.38026	0.0450522	0.103718	-1.34628	-0.432333	4.38026	0.0490595	0.116104	-1.30928	-0.442835323230609	4.38024728109726	0.0430555226504343	0.22246814860316	-1.3659711345058	0.00795782	4.38026	0.97133	0.989825	0.0126333	-0.023575	4.38026	0.914651	0.974987	-0.0387448	0.031533516038615	4.38024728109726
P11711;P15149;Z4YNS8	Cyp2a1;Cyp2a2	Cytochrome P450 2A1;Cytochrome P450 2A2	9549.080078125	9467.599609375	10752.900390625	6531.97998046875	6469.89990234375	6042.7900390625	6175.580078125	6549.7001953125	4903.7998046875	6614.27001953125	6745.0400390625	6676.7900390625	6490.18994140625	6103.4501953125	6978.22998046875	-0.539289	4.4113	0.00149807	0.00597332	-2.82447	-0.631241	4.4113	0.000205349	0.000947218	-3.68751	-0.731968	4.4113	1.72E-05	0.000108231	-4.76466	-0.5757680142554	4.41128024340184	0.000786775132322868	0.00968955587719959	-3.10414937532315	-0.100727	4.4113	0.552745	0.849372	-0.257475	-0.192679	4.4113	0.256014	0.613901	-0.591736	0.0919515152067558	4.41128024340184
A0A0G2K879;P08683	Cyp2c11	Cytochrome P450 2C11	271553	294435	257934	131658	120878	126178	133262	129074	123501	135056	140830	153988	134341	120146	144029	-0.907475	8.92018	2.88E-42	2.92E-40	-41.5403	-1.10926	8.92018	8.48E-62	1.27E-59	-61.0717	-1.07236	8.92018	5.84E-58	7.79E-56	-57.2338	-1.01962350375784	8.92018064612021	1.59827107191741E-18	1.85129793181602E-16	-17.7963495610332	0.0369028	8.92018	0.576706	0.863146	0.239045	-0.164884	8.92018	0.0126377	0.112498	-1.89833	0.201788537014144	8.92018064612021
P20814;Q5I0P5;A0A1B0GWS1	Cyp2c13	Cytochrome P450 2C13, male-specific	79030.5	90737.3984375	87239.1015625	52153.80078125	41419.6015625	45504.69921875	46950.3984375	44572.6015625	48963.19921875	50744.80078125	49084	48793.1015625	47552.69921875	50482.30078125	46075.80078125	-0.758608	7.37714	6.09E-29	2.97E-27	-28.2153	-0.873402	7.37714	1.12E-37	6.43E-36	-36.9524	-0.848829	7.37714	1.03E-35	7.09E-34	-34.9853	-0.806494120164859	7.37713862078934	3.1888690618494E-12	2.08279318726714E-10	-11.4963633129564	0.0245724	7.37714	0.716462	0.920893	0.144807	-0.0902218	7.37714	0.182223	0.530161	-0.739396	0.114797197808267	7.37713862078934
A0A1B0GWL1;M0RB90;F1LR47;P05178	Cyp2c6v1;Cyp2c6	Cytochrome P450, family 2, subfamily C, polypeptide 6, variant 1;Cytochrome P450 2C6	7644.81982421875	11127.7998046875	11857.099609375	5615.919921875	4406.080078125	4994.759765625	5440.7998046875	4741.2001953125	3695	5427.5400390625	5756.830078125	3778.57006835938	5594.77978515625	3702.07006835938	5491.93994140625	-1.00172	4.16078	3.69E-05	0.000216525	-4.43333	-1.01432	4.16078	2.95E-05	0.000165497	-4.52996	-1.11742	4.16078	4.39E-06	3.06E-05	-5.35737	-1.01972421267251	4.1607186928768	2.37115837659119E-05	0.000489075512309907	-4.62503943725653	-0.103095	4.16078	0.668633	0.896441	-0.174812	-0.115694	4.16078	0.630971	0.877486	-0.199991	0.0125978207385614	4.1607186928768
D4ABM1;P05179	Cyp2c7	Cytochrome P450 2C7	21827.400390625	38987.80078125	25239.400390625	16241	8830.3203125	13524.7998046875	15968.7998046875	12957.2998046875	16588.69921875	15752.400390625	11367	14253.7001953125	15576	13303	15796.900390625	-1.02503	5.68249	1.57E-07	1.52E-06	-6.80523	-1.14532	5.68249	5.05E-09	5.25E-08	-8.29665	-0.89743	5.68249	4.17E-06	2.92E-05	-5.37988	-0.91759438135283	5.68247625069581	2.83748074691548E-06	7.42132851023153E-05	-5.54706707659591	0.247886	5.68249	0.200573	0.581896	0.697728	0.127599	5.68249	0.509848	0.826497	0.292559	0.120287301448351	5.68247625069581
P19225	Cyp2c70	Cytochrome P450 2C70	1751.31994628906	2671.64990234375	2650.85009765625	1290.67004394531	706.963989257813	2084.169921875	1257.68994140625	919.409973144531	1057.42004394531	1306.53002929688	1454.4599609375	753.255004882813	1147.76000976563	1004.38000488281	242.940002441406	-0.978292	2.02479	0.0312054	0.0806193	-1.50577	-0.777342	2.02479	0.0858332	0.174226	-1.06634	-1.10523	2.02479	0.0151904	0.0429154	-1.81843	-1.53719477315956	2.0244497471289	0.000812577943117899	0.00995898667483145	-3.09013497048142	-0.327887	2.02479	0.467344	0.806605	-0.330363	-0.126937	2.02479	0.778755	0.931495	-0.108599	-0.200949291454881	2.0244497471289
A0A0G2JSU8;P12939;P10633	Cyp2d1;Cyp2d10	Cytochrome P450 2D1;Cytochrome P450 2D10	4599.27978515625	7025.4599609375	6308.58984375	3665.53002929688	2709.73999023438	2577.40991210938	3477.13989257813	3386.51000976563	2925.02001953125	3883.52001953125	3097.48999023438	3632.48999023438	3410.47998046875	2824.93994140625	3612.27001953125	-0.724079	3.51861	0.00144427	0.00580968	-2.84035	-0.98982	3.51861	1.46E-05	8.72E-05	-4.83656	-0.849677	3.51861	0.000190864	0.000942067	-3.71928	-0.835048030464247	3.51854441210985	0.00023113955377252	0.00353598552108343	-3.63612572948728	0.140143	3.51861	0.53645	0.844395	0.270471	-0.125598	3.51861	0.57944	0.858667	-0.236992	0.26574235156616	3.51854441210985
P10634	Cyp2d26	Cytochrome P450 2D26	42831.19921875	52790.1015625	45930	32851.30078125	25938.30078125	28267.599609375	30960	28832.5	31846.400390625	32670.599609375	31050.19921875	30745.69921875	30411.900390625	31077	32857.19921875	-0.552213	6.67409	1.43E-11	2.18E-10	-10.8434	-0.689131	6.67409	3.95E-17	7.53E-16	-16.4035	-0.60506	6.67409	1.4E-13	2.45E-12	-12.8533	-0.556889217042977	6.6740881857297	1.39593883800786E-06	4.02442821821128E-05	-5.85513360957646	0.0840706	6.67409	0.302853	0.68555	0.518768	-0.0528473	6.67409	0.517161	0.829879	-0.286374	0.136919470798513	6.6740881857297
A0A0G2K0N7;P12938;A0A0G2JYL2	Cyp2d3	Cytochrome P450 2D1;Cytochrome P450 2D3	5919.740234375	7998.64013671875	5384.72998046875	5236	4822.509765625	5403.97998046875	4844.9501953125	4244.43994140625	4792.240234375	4875.83984375	3698.080078125	4602.919921875	4707.10009765625	4825.06982421875	5348.85009765625	-0.519971	3.94489	0.0100171	0.0313458	-1.99926	-0.308292	3.94489	0.126086	0.234861	-0.899332	-0.454521	3.94489	0.0242815	0.0641021	-1.61472	-0.347783299169579	3.94487443673175	0.0847433622239565	0.348450421332541	-1.07189430920045	-0.146229	3.94489	0.468192	0.806605	-0.329576	0.0654497	3.94489	0.7457	0.919719	0.127436	-0.211679212315911	3.94487443673175
A0A0G2K5X9;P05182	Cyp2e1	Cytochrome P450 2E1	19414.400390625	17983.400390625	18875.599609375	15074.5	14429.7001953125	14853.2998046875	14333	15879.2998046875	15888.7001953125	14010.2998046875	14457.099609375	14528	15048.2001953125	15052.2998046875	13661.2998046875	-0.35702	5.55038	1.35E-06	1.1E-05	-5.86863	-0.33063	5.55038	7.61E-06	4.8E-05	-5.11874	-0.26519	5.55038	0.000328382	0.0015038	-3.48362	-0.335120001659235	5.55037238277994	0.00368225810678658	0.035930341603529	-2.43388577302254	0.0654394	5.55038	0.375767	0.746532	0.425081	0.09183	5.55038	0.21392	0.578587	0.669749	-0.0263891980281107	5.55037238277994
P20816;H7C5X2;F1M7X1	Cyp4a2;Cyp4a3	Cytochrome P450 4A2	34000.80078125	32317.80078125	33217.80078125	25838.80078125	22187.19921875	25477.30078125	24211.599609375	24681.30078125	23032.80078125	24932	26766.400390625	26565.599609375	22656.69921875	25556.900390625	23193.099609375	-0.315675	6.30741	5.2E-06	3.71E-05	-5.28373	-0.424824	6.30741	9E-10	1.01E-08	-9.04585	-0.4461	6.30741	1.26E-10	1.66E-09	-9.89845	-0.451293296669359	6.30740267715268	9.12870347471302E-05	0.00161954690317111	-4.0395908997671	-0.0212754	6.30741	0.759021	0.937241	-0.119746	-0.130425	6.30741	0.0598049	0.289	-1.22326	0.109148710415044	6.30740267715268
P15129	Cyp4b1	Cytochrome P450 4B1	140393	146284	142168	117450	110997	110783	117733	119976	112179	110397	114784	117896	117182	110737	119324	-0.290577	8.50372	5.73E-10	7.46E-09	-9.24183	-0.325665	8.50372	3.8E-12	5.26E-11	-11.4206	-0.27091	8.50372	7.52E-09	7.91E-08	-8.12404	-0.27619411101241	8.50372077307748	0.0163454213110501	0.112380308580309	-1.78660388079141	0.054755	8.50372	0.242636	0.630704	0.615045	0.0196662	8.50372	0.674765	0.887139	0.170847	0.035088185820155	8.50372077307748
Q66HK8;P33274	Cyp4f1	Cytochrome P450 4F1	5431.259765625	5133.89990234375	4555.0498046875	3646.05004882813	3844.88989257813	3934.02001953125	3853.9599609375	3497.22998046875	3563.85009765625	3812.13989257813	4337.64990234375	4549.64990234375	3510.44995117188	3427.580078125	3609.28002929688	-0.221171	3.60788	0.229513	0.396241	-0.639193	-0.392172	3.60788	0.0333054	0.0806259	-1.47748	-0.44861	3.60788	0.0149586	0.0424022	-1.82511	-0.492194221474568	3.60786239545162	0.00791114108611737	0.0660215951824992	-2.10176087027443	-0.056438	3.60788	0.759692	0.937241	-0.119362	-0.227439	3.60788	0.216984	0.581913	-0.663571	0.171001542543204	3.60786239545162
A2VD07;P51870;A0A0G2K3K4;D3ZGC5;F7F0Y6	Cyp4f5;Cyp4f37	Cytochrome P450 4F5;Cytochrome P450, family 4, subfamily f, polypeptide 5;Cytochrome P450, family 4, subfamily f, polypeptide 37	26105.099609375	25514.30078125	26158.5	31359.80078125	33199	33303.30078125	30898.099609375	29458	27573.5	31388.5	30825.19921875	30369.599609375	29092.19921875	29804.400390625	31093.599609375	0.282659	6.48611	3.37E-06	2.52E-05	5.47267	0.344383	6.48611	1.51E-08	1.49E-07	7.82194	0.199677	6.48611	0.00102571	0.0041569	2.98898	0.238799672852047	6.48611258035707	0.0381480752397918	0.205481246036841	1.41852736947385	-0.144706	6.48611	0.0172382	0.128514	-1.76351	-0.0829818	6.48611	0.172084	0.515074	-0.76426	-0.0617267167561988	6.48611258035707
A0A0G2K4N5;G3V787;Q63688	Cyp7b1	25-hydroxycholesterol 7-alpha-hydroxylase	9591.6904296875	6963.39990234375	9770.1201171875	11704.5	12002.900390625	11519.900390625	8423.3896484375	10799.099609375	9805.2900390625	12991	12244.900390625	12262.2998046875	9124.009765625	9779.4404296875	8372.919921875	0.542279	4.96427	2.42E-05	0.00015029	4.61673	0.433583	4.96427	0.000727485	0.00298646	3.13818	0.164397	4.96427	0.199704	0.348213	0.699612	0.0794222923309105	4.96428001976737	0.53217286597101	0.839628458313714	0.273947272699846	-0.269187	4.96427	0.0356899	0.20815	-1.44745	-0.377882	4.96427	0.00320776	0.0426078	-2.4938	0.10869350850142	4.96428001976737
D4ABM3	Daam1	Dishevelled associated activator of morphogenesis 1 (Predicted)	6838.52001953125	14508.7998046875	8256.75	21644.69921875	10336.7001953125	29863.099609375	9983.599609375	18007.400390625	21538.30078125	25238.80078125	21599.599609375	5555.080078125	22441.30078125	21708	20803.30078125	0.851418	5.69869	0.0345002	0.0871621	1.46218	1.07606	5.69869	0.00778944	0.0231946	2.10849	0.763921	5.69869	0.057502	0.132741	1.24032	1.1608831903824	5.69869397777128	0.0043383404463204	0.0407643322678328	2.3626763702202	-0.312138	5.69869	0.435459	0.784933	-0.361053	-0.087497	5.69869	0.826845	0.945196	-0.0825758	-0.224640465241679	5.69869397777128
F1LMP9;O88797	Dab2	Disabled homolog 2	368942	375790	410772	294845	307335	299439	357442	334670	353413	281224	294864	282427	356724	345791	312901	-0.396884	9.964	9.97E-18	2.28E-16	-17.0015	-0.344537	9.964	9.59E-14	1.45E-12	-13.0183	-0.121363	9.964	0.00864238	0.0266089	-2.06337	-0.158246827824862	9.96399668884116	0.168574232092489	0.521975764016658	-0.77320880999185	0.223174	9.964	1.39E-06	5.98E-05	5.85711	0.27552	9.964	2.57E-09	1.98E-07	8.58995	-0.0523463758310396	9.96399668884116
P61805	Dad1	Dolichyl-diphosphooligosaccharide--protein glycosyltransferase subunit DAD1	89460.1015625	91043.203125	90075.296875	80325.6015625	73143.6015625	78877.5	73080.796875	78829.203125	78334.8984375	83633.1015625	77352.8984375	76288.6015625	73497.796875	79390.3984375	75929	-0.158263	7.91144	0.00229659	0.00872224	-2.63892	-0.207116	7.91144	6.63E-05	0.000343796	-4.17871	-0.210363	7.91144	5.08E-05	0.000287279	-4.29377	-0.213782445014094	7.91143688315149	0.0630760220104956	0.290952486982959	-1.20013570395073	-0.00324631	7.91144	0.950234	0.985371	-0.0221694	-0.0521002	7.91144	0.315577	0.679884	-0.500894	0.0488544811597917	7.91143688315149
F1M8K0	Dag1	Dystroglycan 1	22842.400390625	22018	25588.5	20318.69921875	19987.900390625	17633.599609375	20666.19921875	21775.900390625	23109.19921875	19809.099609375	20794.30078125	18401.30078125	21184.30078125	20172.400390625	20050.19921875	-0.224129	5.97957	0.00310167	0.0114042	-2.5084	-0.268982	5.97957	0.000387493	0.00166905	-3.41174	-0.0808913	5.97957	0.285541	0.450509	-0.544331	-0.16946483675689	5.97956742938985	0.141330289475891	0.470544546457133	-0.849764751509426	0.18809	5.97957	0.0130782	0.107377	1.88345	0.143238	5.97957	0.0587374	0.286571	1.23109	0.0448554308716063	5.97956742938985
F1LNN8;A0A0G2K5V8	Dapk1	Death-associated protein kinase 1	98084.1015625	89175.5	99819	87319.8984375	104367	94763.6015625	98478.296875	94129	99281	99767.6015625	100211	94781.796875	99530.703125	95198.5	93962.1015625	0.0694591	8.18483	0.232762	0.400351	0.633088	0.0101598	8.18483	0.861482	0.921408	0.064754	0.0465819	8.18483	0.423573	0.590441	0.373072	0.0363076332392915	8.18483297586128	0.752157330780797	0.921285758221987	0.123691307356136	0.036422	8.18483	0.531533	0.842976	0.274469	-0.0228773	8.18483	0.694329	0.898336	-0.158434	0.0592966352317264	8.18483297586128
P15178	Dars	Aspartate--tRNA ligase, cytoplasmic	103605	111352	102310	108012	106397	112495	108017	105922	105907	114103	108125	112409	105046	106873	104642	0.108079	8.3418	0.0180796	0.0509645	1.74281	0.0558321	8.3418	0.222006	0.363189	0.653635	0.033961	8.3418	0.457626	0.62208	0.339489	0.0246325089297331	8.34179646830809	0.830352872415647	0.946363538777402	0.080737307653902	-0.0218711	8.3418	0.632396	0.880969	-0.199011	-0.0741176	8.3418	0.104961	0.390937	-0.978972	0.0522506936142419	8.34179646830809
Q4KLZ3	Dazap1	DAZ associated protein 1, isoform CRA_a	32439.900390625	32640.19921875	30058.19921875	33480.3984375	35666.69921875	35756.19921875	36143	35920.19921875	35579	34730.19921875	35571.3984375	35837.3984375	39185.80078125	36139.8984375	38330.6015625	0.188708	6.72784	0.00127458	0.0052155	2.89463	0.153488	6.72784	0.00877924	0.0256305	2.05654	0.200214	6.72784	0.000630652	0.00268906	3.20021	0.284332685775742	6.72783918612209	0.0135511554731668	0.0996361911486139	1.86802367200541	0.0467254	6.72784	0.424849	0.778467	0.371766	0.0115054	6.72784	0.84434	0.950187	0.0734827	0.0352172905741767	6.72783918612209
P11030;Q6TXF3	Dbi	Acyl-CoA-binding protein	127173	136165	110101	114610	95222.1015625	122158	116327	124893	127287	113452	113180	116316	127531	129275	121926	-0.0924458	8.4945	0.230517	0.397436	-0.637297	-0.157763	8.4945	0.0407696	0.0955937	-1.38966	0.00234216	8.4945	0.975812	0.987506	0.0106338	0.0472651368190764	8.49449800098546	0.680948336303299	0.902681192748095	0.166885836853045	0.160106	8.4945	0.0378756	0.216909	1.42164	0.094788	8.4945	0.218929	0.582815	0.659697	0.0653164230892072	8.49449800098546
A0A0H2UHL9;Q07266	Dbn1	Drebrin	25909.900390625	27232.599609375	26473.599609375	25483.69921875	26790.19921875	25866.19921875	25407.5	26087.400390625	26140.900390625	26677.30078125	24795.400390625	26400.19921875	26625.69921875	25168.099609375	25026.900390625	-0.000454012	6.29174	0.994116	0.996472	-0.00256313	-0.0141614	6.29174	0.810243	0.886793	-0.0913848	-0.0138221	6.29174	0.814709	0.898269	-0.0889976	-0.0235657590892658	6.29174435039762	0.837930545030556	0.946859312243347	-0.0767919779807728	0.000339319	6.29174	0.995663	0.998668	0.00188745	-0.0133681	6.29174	0.820698	0.944094	-0.0858167	0.0137082076610681	6.29174435039762
Q9JHL4	Dbnl	Drebrin-like protein	173144	176771	188176	180701	179994	177306	172327	174188	181402	175974	174100	166467	179824	176550	167610	-0.0273991	9.05253	0.48768	0.660216	-0.311865	0.0128785	9.05253	0.744262	0.837707	0.128274	-0.0047171	9.05253	0.904947	0.951463	-0.0433771	-0.0100400614463313	9.05253418198251	0.930403587826086	0.982805799922365	-0.0313286235482377	-0.0175956	9.05253	0.655822	0.889268	-0.183214	0.022682	9.05253	0.565622	0.852128	0.247474	-0.0402776811753182	9.05253418198251
B2GV15	Dbt	Dihydrolipoamide acetyltransferase component of pyruvate dehydrogenase complex	38192.69921875	36926.6015625	40824.5	32832.30078125	32303.80078125	31480.80078125	30203.400390625	30737.400390625	29975.19921875	30887.900390625	31060.900390625	31053.599609375	29900.19921875	30869.099609375	28561.30078125	-0.286377	6.60723	1.65E-07	1.59E-06	-6.78316	-0.250032	6.60723	4.82E-06	3.16E-05	-5.31654	-0.327827	6.60723	2.08E-09	2.39E-08	-8.6811	-0.347919137741469	6.60722933312176	0.00252931911553367	0.0261913575351385	-2.59699637375078	-0.0777942	6.60723	0.155042	0.507538	-0.80955	-0.0414496	6.60723	0.448798	0.781469	-0.347949	-0.0363442879808885	6.60722933312176
Q3B8P4;Q8K4F7	Dcps	Decapping enzyme, scavenger;m7GpppX diphosphatase	48256.6015625	44531.69921875	47282.1015625	46719.8984375	49700.30078125	51496.1015625	53353.5	49906.69921875	50121.8984375	48873.8984375	51757.80078125	49078.19921875	51139.69921875	52348.8984375	49938.30078125	0.127138	7.22459	0.0173359	0.0492509	1.76105	0.0917122	7.22459	0.0860637	0.174226	1.06518	0.153463	7.22459	0.00407584	0.0136811	2.38978	0.159365516293725	7.22459472914934	0.166000938607625	0.517376389738999	0.779889456351753	0.0617513	7.22459	0.24769	0.635159	0.606092	0.0263253	7.22459	0.622182	0.875471	0.206083	0.0354230053122701	7.22459472914934
A0A0G2K428;D4A8U7;P28023	Dctn1	Dynactin subunit 1;Dynactin 1, isoform CRA_a	189856	187904	188466	181857	182185	181086	186732	183870	185169	186672	188194	191057	187336	189909	185065	0.0305126	9.13293	0.375272	0.558724	0.425653	-0.0420825	9.13293	0.221405	0.362857	-0.654813	-0.00445189	9.13293	0.897113	0.947139	-0.0471528	0.0179822268083349	9.1329284891964	0.875680043393267	0.96211980944456	0.0576545476806311	0.0376306	9.13293	0.27422	0.653817	0.5619	-0.0349645	9.13293	0.309632	0.672703	-0.509154	0.0725970886551148	9.1329284891964
A0A0G2JUC7;Q6AYH5	Dctn2	Dynactin subunit 2	161852	163577	153814	154334	152829	157421	162370	165244	163865	154075	155352	161048	167391	162651	162326	0.00442936	8.91196	0.91268	0.963174	0.0396813	-0.0323254	8.91196	0.423199	0.580354	-0.373456	0.0585718	8.91196	0.146715	0.276535	0.833525	0.066708462461873	8.91195550975213	0.561658889256525	0.853045075510201	0.250527363238763	0.0908972	8.91196	0.0243202	0.161786	1.61403	0.0541424	8.91196	0.179768	0.527862	0.745287	0.0367597034673427	8.91195550975213
Q9QUR2	Dctn4	Dynactin subunit 4	6889.14013671875	7256.2900390625	6664.93017578125	7045.89990234375	6939.18994140625	8302.4697265625	7796.9599609375	7291.97021484375	6930.6298828125	7787.009765625	7385.8701171875	6782.1298828125	6834.669921875	7473.669921875	7606.5	0.107976	4.45285	0.511642	0.681026	0.291034	0.111916	4.45285	0.496328	0.650069	0.304231	0.103804	4.45285	0.528089	0.685123	0.277293	0.10268704662426	4.45285885817707	0.536338439210423	0.841514789784289	0.270561076169998	-0.00811241	4.45285	0.960949	0.986615	-0.0172999	-0.00417208	4.45285	0.980076	0.992123	-0.00874013	-0.00394092571960298	4.45285885817707
D3ZRV0;A0A0G2K8D6;D4AD48;A0A0U1RRP2	Dcun1d1;Dcun1d2;NEWGENE_1582994	DCN1-like protein	3480.13989257813	3310.98999023438	3079.56005859375	3666.02001953125	3768.31005859375	3992.88989257813	3517.61010742188	3923.09008789063	4214.08984375	4238.85986328125	3764.13989257813	3560.59008789063	3620.06005859375	3749.419921875	3638.89990234375	0.258852	3.48049	0.168079	0.313771	0.774488	0.223656	3.48049	0.233636	0.377298	0.63146	0.261397	3.48049	0.163929	0.300064	0.785343	0.18481537240259	3.48050338706832	0.326897026854425	0.693426218335849	0.485589029332721	0.0377407	3.48049	0.841003	0.963573	0.0752024	0.00254519	3.48049	0.989699	0.996215	0.00449707	0.0351954168616712	3.48050338706832
O08557	Ddah1	N(G),N(G)-dimethylarginine dimethylaminohydrolase 1	122099	136125	131551	150862	152499	148816	157375	149720	151154	141576	149493	152707	164120	148080	150337	0.21875	8.79213	5.97E-06	4.19E-05	5.22372	0.227172	8.79213	2.58E-06	1.76E-05	5.58799	0.256167	8.79213	1.15E-07	1.05E-06	6.93853	0.275112074679523	8.79212626236705	0.0167654484959443	0.114646746183856	1.77558482417918	0.0289949	8.79213	0.54823	0.84844	0.261037	0.0374171	8.79213	0.43845	0.774607	0.35808	-0.00842169574610296	8.79212626236705
Q6MG60	Ddah2	N(G),N(G)-dimethylarginine dimethylaminohydrolase 2	51559	45993.6015625	46285.80078125	43184.5	48421.19921875	48070.3984375	46214.19921875	45588.80078125	48017.8984375	46770.1015625	46222.30078125	46086.5	46157.1015625	47545.1015625	45018.1015625	-0.0177151	7.13766	0.76411	0.87519	-0.116844	-0.02968	7.13766	0.615079	0.748061	-0.211069	-0.0189432	7.13766	0.748274	0.855582	-0.125939	-0.0247706387220001	7.13765658724357	0.829552520542962	0.94630159380283	-0.0811561127620713	0.0107368	7.13766	0.855787	0.96362	0.0676342	-0.00122808	7.13766	0.983528	0.993936	-0.00721339	0.0119626587844693	7.13765658724357
G3V8T4;Q9ESW0	Ddb1	DNA damage-binding protein 1	97550.8984375	100961	97537.6015625	92261.296875	90459	92511	93456.703125	95166.6015625	89176.703125	91528.8984375	88585.3984375	92609.796875	92285.3984375	91693.1015625	94456.796875	-0.0870599	8.1354	0.051941	0.122809	-1.28449	-0.0925184	8.1354	0.0388739	0.0916571	-1.41034	-0.0692076	8.1354	0.122313	0.241484	-0.912528	-0.0603357063970104	8.1353967900758	0.59972110709496	0.878158905553839	-0.222050665963691	0.0233108	8.1354	0.602835	0.872444	0.219801	0.0178523	8.1354	0.690303	0.896482	0.16096	0.00545972634034735	8.1353967900758
Q641Y0	Ddost	Dolichyl-diphosphooligosaccharide--protein glycosyltransferase 48 kDa subunit	193964	201832	191746	186275	177299	175026	171015	174221	173543	183523	178723	180685	167559	169811	179741	-0.0827606	9.08512	0.0466367	0.113006	-1.33127	-0.11309	9.08512	0.00655675	0.0199215	-2.18331	-0.157215	9.08512	0.000157661	0.000793623	-3.80228	-0.155969857364274	9.08512393788152	0.174845782194	0.531238023264883	-0.757344839717135	-0.0441252	9.08512	0.288859	0.672885	-0.539315	-0.0744544	9.08512	0.0735077	0.324154	-1.13367	0.0303294708855776	9.08512393788152
D3ZAS9	Ddrgk1	DDRGK domain-containing 1	13022.400390625	15261.7998046875	13209.900390625	13702.099609375	12254.400390625	12886.5	13430.099609375	13671.5	14775.2998046875	13159.099609375	12861	12629.900390625	13767	13011.7001953125	13473.2998046875	-0.0714315	5.33599	0.410148	0.58921	-0.38706	-0.0829557	5.33599	0.338773	0.492531	-0.470092	0.0353291	5.33599	0.68383	0.808851	0.165052	-0.0159112259920157	5.33599300285921	0.890511175669857	0.96918160829484	-0.050360625890468	0.118285	5.33599	0.172547	0.540583	0.763091	0.106761	5.33599	0.218279	0.582619	0.660988	0.0115229268208171	5.33599300285921
Q641Y8	Ddx1	ATP-dependent RNA helicase DDX1	155141	152308	163890	153576	155143	152553	157443	156048	156293	151225	149724	153271	160923	164725	151250	-0.0216868	8.87222	0.577144	0.735786	-0.238716	-0.0180761	8.87222	0.642123	0.769714	-0.192382	0.0180602	8.87222	0.642378	0.780514	0.192209	0.0450477208346563	8.87222029537017	0.695114480552537	0.903949073802443	0.157943664218664	0.0361363	8.87222	0.352805	0.724164	0.452465	0.039747	8.87222	0.306792	0.670526	0.513156	-0.00361082520217839	8.87222029537017
E9PT29;A0A096MIX2	Ddx17	DEAD-box helicase 17;DEAD (Asp-Glu-Ala-Asp) box polypeptide 17, isoform CRA_a	301879	290605	294375	273328	283708	267783	291631	284108	278712	273285	284002	290484	290256	287254	296403	-0.0337721	9.7501	0.392333	0.573027	-0.406346	-0.0920159	9.7501	0.0197812	0.051844	-1.70375	-0.0312581	9.7501	0.428522	0.595052	-0.368027	0.00692825177206801	9.75009902106514	0.951934687497585	0.988329976948998	0.0213928476580008	0.0607578	9.7501	0.12385	0.457708	0.907105	0.00251402	9.7501	0.949262	0.986091	0.0226139	0.0582445717000775	9.75009902106514
Q3B8Q1;M0R965	Ddx21	Nucleolar RNA helicase 2;Uncharacterized protein	22887.30078125	22015.5	25835.80078125	38632.8984375	40405	35953.5	33866.8984375	32828.80078125	35188.8984375	35428.8984375	34991.69921875	34979.80078125	34632.19921875	35161.30078125	33091.8984375	0.607345	6.63896	5.88E-22	1.91E-20	21.2307	0.714266	6.63896	1.11E-29	4.39E-28	28.9558	0.549442	6.63896	2.83E-18	7.33E-17	17.5478	0.569118860805601	6.63896075578559	8.28350527064164E-07	2.50181581804974E-05	6.08178584708501	-0.164823	6.63896	0.00865322	0.0813082	-2.06282	-0.0579025	6.63896	0.35642	0.712746	-0.448038	-0.10692027976908	6.63896075578559
Q5U216	Ddx39a	ATP-dependent RNA helicase DDX39A	2708.09008789063	2741.40991210938	3180.67993164063	2932.82006835938	3080.44995117188	2915.72998046875	3256.830078125	2861.78002929688	3221.419921875	2797.3798828125	3166.330078125	2075.63989257813	3190.6298828125	3032.2900390625	3481.5400390625	-0.0713795	3.16514	0.735221	0.858061	-0.133582	0.0627593	3.16514	0.766167	0.853652	0.115677	0.137125	3.16514	0.515255	0.674234	0.287978	0.198775895696222	3.16513074420723	0.344985155766693	0.712725847052198	0.462199591614579	0.0743661	3.16514	0.724389	0.921425	0.140028	0.208505	3.16514	0.322503	0.685825	0.491467	-0.134139800802718	3.16513074420723
Q63413;A0A0G2KAT4	Ddx39b	Spliceosome RNA helicase Ddx39b	274840	264215	255427	279226	286672	292897	294521	304799	281587	276993	288848	297384	301378	281682	296324	0.150731	9.74694	0.00121968	0.00501512	2.91375	0.124848	9.74694	0.00738313	0.0222458	2.13176	0.171312	9.74694	0.000237235	0.0011356	3.62482	0.174316349561848	9.74694243208926	0.12940280330683	0.449719057519764	0.888056315263145	0.0464637	9.74694	0.318661	0.699941	0.496671	0.0205812	9.74694	0.658699	0.883256	0.181313	0.0258833210789567	9.74694243208926
A0A0G2K719;D3ZN21	Ddx3x;Ddx3y	DEAD-box helicase 3, X-linked;DEAD (Asp-Glu-Ala-Asp) box helicase 3, Y-linked	318243	337006	331815	469405	457941	459810	470982	452116	448118	439112	439270	446021	452719	463514	459196	0.455575	10.3391	1.07E-37	8.19E-36	36.9726	0.503714	10.3391	1.16E-45	1.01E-43	44.9361	0.496876	10.3391	1.75E-44	1.53E-42	43.7573	0.506912852853915	10.339118382964	1.08136019219279E-05	0.000253257537333445	4.96602962202618	-0.00683824	10.3391	0.846925	0.96362	-0.0721549	0.0413012	10.3391	0.243599	0.60772	0.613325	-0.0481391927835947	10.339118382964
Q62780	Ddx46	Probable ATP-dependent RNA helicase DDX46	27511.900390625	24552.80078125	26428	26052.099609375	29345.400390625	28153.400390625	30152.5	31554.099609375	30398.30078125	28463	28228.80078125	28702.400390625	29355.400390625	27785.69921875	27617.599609375	0.152856	6.41357	0.016714	0.0475909	1.77692	0.103077	6.41357	0.106598	0.20426	0.97225	0.253263	6.41357	7.36E-05	0.000398103	4.13315	0.138730962414805	6.41357510757309	0.228287554072541	0.602043164950141	0.641517765009796	0.150186	6.41357	0.0186666	0.136083	1.72894	0.100407	6.41357	0.115779	0.415624	0.936369	0.0497781844853671	6.41357510757309
Q6AYI1	Ddx5	DEAD (Asp-Glu-Ala-Asp) box polypeptide 5	548098	513943	554734	599046	630516	590252	603819	583116	584472	593049	622109	606755	597530	590620	599443	0.203704	10.7906	1.62E-07	1.57E-06	6.79032	0.183567	10.7906	2.35E-06	1.62E-05	5.62915	0.154431	10.7906	7.13E-05	0.000386548	4.14687	0.173228569440578	10.7905805349608	0.131770690745922	0.454215003291309	0.880181177472089	-0.0291357	10.7906	0.45353	0.79737	-0.343394	-0.0492729	10.7906	0.204946	0.563997	-0.688361	0.020137214615169	10.7905805349608
D4ADT5	Ddx58	DEAD (Asp-Glu-Ala-Asp) box polypeptide 58 (Predicted)	49874.8984375	50018.8984375	52528.6015625	56970	47076.30078125	49308.5	46240.1015625	51270.30078125	49348.3984375	50430	50024.69921875	48780.6015625	46409.19921875	51303.19921875	49507.1015625	0.000992694	7.23283	0.98745	0.992536	0.0054848	0.021287	7.23283	0.73368	0.830958	0.134493	-0.0307592	7.23283	0.622959	0.76424	-0.20554	-0.0216657838669488	7.23283337186462	0.85064933899551	0.951122685337862	-0.0702494311305048	-0.0520463	7.23283	0.405401	0.764118	-0.392115	-0.0317519	7.23283	0.611789	0.873935	-0.213398	-0.0202916426506421	7.23283337186462
D3ZD73	Ddx6	DEAD-box helicase 6	50276.3984375	51739.30078125	49065.1015625	50576.69921875	49501.3984375	55546.5	51864	52269.30078125	49032.1015625	53625.5	50783.80078125	51293.6015625	50976.8984375	52938.30078125	51896.6015625	0.0745802	7.27568	0.171718	0.319156	0.765185	0.0555895	7.27568	0.30835	0.462616	0.510956	0.0422251	7.27568	0.4391	0.605105	0.357436	0.072387348066797	7.27568381450466	0.529161863118335	0.83774738165555	0.276411463112819	-0.0133644	7.27568	0.80661	0.94961	-0.0933364	-0.0323551	7.27568	0.553273	0.849155	-0.257061	0.0189887495158623	7.27568381450466
G3V734;Q64591	Decr1	2,4-dienoyl CoA reductase 1, mitochondrial, isoform CRA_a;2,4-dienoyl-CoA reductase, mitochondrial	30046.80078125	38317.5	31943.400390625	17483.80078125	14184.5	15696.2998046875	17633	16015.400390625	15944.7998046875	17520.30078125	15675.599609375	17985.30078125	17308.900390625	15791.7998046875	18444.099609375	-0.939176	5.91013	1.5E-21	4.64E-20	-20.8243	-1.07035	5.91013	2.26E-27	7.63E-26	-26.6468	-0.99384	5.91013	6.81E-24	2.43E-22	-23.1672	-0.932038627526776	5.91011835240642	1.00298777022588E-15	9.08778561808235E-14	-14.998704362449	0.0765113	5.91013	0.434229	0.784084	0.362281	-0.0546645	5.91013	0.576344	0.855579	-0.239319	0.131179913453268	5.91011835240642
Q62716;Q62715	Defa	Neutrophil antibiotic peptide NP-1;Neutrophil antibiotic peptide NP-2	12843.900390625	12059.599609375	11652	12372.599609375	10764.7998046875	11820.099609375	8937.3798828125	10293.5	11051.2001953125	11232.2998046875	11005.5	9626.98046875	9107.580078125	10311.2001953125	10242.5	-0.167706	5.03509	0.121271	0.242066	-0.916241	-0.0523968	5.03509	0.628313	0.759061	-0.201824	-0.249752	5.03509	0.0210787	0.0564695	-1.67616	-0.273630647925732	5.03508446773468	0.0178739592925046	0.120281789721709	-1.74777923549501	-0.197356	5.03509	0.0683421	0.32714	-1.16531	-0.0820464	5.03509	0.448727	0.781469	-0.348018	-0.115312751654387	5.03508446773468
Q6AXS3	Dek	Protein DEK	117233	106660	127933	120195	125618	117142	132563	124980	126243	119016	123561	115662	121804	129674	123090	0.0578028	8.52279	0.276689	0.451712	0.558008	0.0582896	8.52279	0.272655	0.424372	0.564386	0.148575	8.52279	0.00517702	0.0169472	2.28592	0.119049820706586	8.52279007120544	0.300405963868886	0.6663720285198	0.52229144966508	0.0902856	8.52279	0.0892833	0.385224	1.04923	0.0907723	8.52279	0.0875747	0.356624	1.05762	-0.000485532294112856	8.52279007120544
D3ZU54	Denr	Density-regulated protein	20862.599609375	23111.30078125	24480.69921875	23465.19921875	23459.30078125	22285.5	25456.900390625	23827.19921875	25773.69921875	24726.099609375	23773.900390625	23104.599609375	24352.599609375	24683.69921875	23108.30078125	0.0968075	6.16182	0.139429	0.271891	0.855648	0.0291398	6.16182	0.656565	0.781288	0.182722	0.155863	6.16182	0.0173275	0.0480435	1.76127	0.104322957216745	6.16182120731391	0.365085975153838	0.728441671320151	0.437604850233751	0.126723	6.16182	0.0530023	0.273863	1.27571	0.059055	6.16182	0.367195	0.72215	0.435103	0.0676685383879057	6.16182120731391
F7FNS3	Derl1	Derlin	3724.580078125	3296.1298828125	2458.77001953125	2122.13989257813	2785.56005859375	3493.98999023438	2751.919921875	2919.30004882813	2747.26000976563	3532.0400390625	2991.89990234375	2689.669921875	2452.69995117188	2588.48999023438	3157.51000976563	-0.0121363	3.13564	0.960749	0.979671	-0.01739	-0.161816	3.13564	0.507211	0.659218	-0.294812	-0.150645	3.13564	0.536966	0.694688	-0.270053	-0.182339549036336	3.13566396338263	0.452493042437766	0.786284142920967	-0.344388094147432	0.011171	3.13564	0.964027	0.987378	0.0159109	-0.138509	3.13564	0.570334	0.854994	-0.243871	0.149681342209345	3.13566396338263
Q6P725;P48675	Des	Desmin	35056.30078125	35237.6015625	34485.6015625	41205.30078125	41440	41855.19921875	38353.6015625	37940.80078125	40663.3984375	40822.8984375	38764.69921875	37407.5	37211.69921875	39197.1015625	37857.69921875	0.190145	6.85807	0.000241705	0.001193	3.61672	0.261482	6.85807	4.47E-07	3.47E-06	6.34965	0.180837	6.85807	0.000480735	0.00211879	3.31809	0.152998185993697	6.8580709561728	0.183737592644126	0.544994502323056	0.735801978111095	-0.0806452	6.85807	0.119192	0.452261	-0.923752	-0.00930858	6.85807	0.857448	0.959079	-0.0667923	-0.0713386312415654	6.8580709561728
Q920D2	Dhfr	Dihydrofolate reductase	2783.5400390625	2993.89990234375	2939.40991210938	2348.28002929688	2064.07006835938	2894.72998046875	2680.44995117188	2627.06005859375	2173.96997070313	2567.2900390625	2549.06005859375	2584.72998046875	2862.2900390625	3003.68994140625	2633.42993164063	-0.147253	2.99628	0.482981	0.655603	-0.31607	-0.240933	2.99628	0.251077	0.399781	-0.600193	-0.197357	2.99628	0.347091	0.514652	-0.459557	-0.00862942740119187	2.99627534876334	0.967762578331848	0.991293789715938	-0.0142311753026134	0.0435758	2.99628	0.836148	0.962918	0.0777168	-0.0501045	2.99628	0.811876	0.943099	-0.0905104	0.0936813524331415	2.99627534876334
Q5RJY4	Dhrs7b	Dehydrogenase/reductase SDR family member 7B	2364.25	2201.09008789063	2738.06005859375	2206.34008789063	2493.85009765625	2322.22998046875	2461.68994140625	2114.0400390625	2355.2099609375	2483.1201171875	2364.77001953125	2239.94995117188	2331.10009765625	2671.3798828125	2186.26000976563	-0.0111334	2.83595	0.957519	0.979175	-0.0188524	-0.0426699	2.83595	0.836027	0.900255	-0.0777796	-0.05232	2.83595	0.799484	0.891949	-0.09719	0.00566927476416844	2.83593755592181	0.978716497002327	0.993159140166962	0.00934309125946773	-0.00965011	2.83595	0.963277	0.987031	-0.0162486	-0.0411866	2.83595	0.841682	0.950187	-0.0748518	0.0315371712305916	2.83593755592181
A0A0U1RRZ4;Q4KLP0	Dhtkd1	Probable 2-oxoglutarate dehydrogenase E1 component DHKTD1, mitochondrial	4223.7099609375	5005.669921875	2261	2750.830078125	2064.40991210938	3155.73999023438	2674.68994140625	2459.13989257813	3158.84008789063	2869.28002929688	2941.02001953125	2791.96997070313	2783.8798828125	2827.5	3868.07006835938	-0.38981	3.20352	0.160642	0.304102	-0.79414	-0.517756	3.20352	0.0627121	0.135636	-1.20265	-0.451957	3.20352	0.104004	0.212008	-0.982951	-0.251259715604775	3.20352360458089	0.364127835151296	0.728441671320151	-0.43874612087229	0.065799	3.20352	0.81309	0.95368	0.0898613	-0.0621471	3.20352	0.823261	0.944094	-0.0844627	0.127947087218147	3.20352360458089
D3ZD97	Dhx15	DEAH (Asp-Glu-Ala-His) box polypeptide 15 (Predicted), isoform CRA_b	116291	115254	109647	120548	122728	120078	123348	121321	119197	118770	123053	126899	124271	120622	125988	0.142995	8.50472	0.0012574	0.00515351	2.90053	0.103206	8.50472	0.0199041	0.0520584	1.70106	0.115033	8.50472	0.00946208	0.0287467	2.02401	0.148288391389249	8.50472150384584	0.197123869503554	0.565886438551382	0.705260784315044	0.0118265	8.50472	0.789651	0.94455	0.102565	-0.0279622	8.50472	0.528132	0.836828	-0.277258	0.0397878480882405	8.50472150384584
D4A9D6	Dhx9	DEAH (Asp-Glu-Ala-His) box polypeptide 9 (Predicted)	224916	223256	223056	225145	223193	228926	227283	235712	218639	223134	218801	229271	228343	227268	226807	0.0313272	9.40862	0.425095	0.602598	0.371514	0.0256673	9.40862	0.513434	0.664921	0.289516	0.0448361	9.40862	0.253625	0.41701	0.595808	0.0519040627179195	9.40861662339426	0.651536249992745	0.896347074328923	0.186061416123533	0.0191688	9.40862	0.625514	0.877726	0.203763	0.0135089	9.40862	0.730903	0.913573	0.13614	0.00565960299859867	9.40861662339426
F1M775	Diaph1	Diaphanous-related formin 1	2577.28002929688	3069.61010742188	3733.03002929688	3516.6298828125	3763.4599609375	1992.30004882813	3436.72998046875	3299.43994140625	4115.0498046875	3552.53002929688	2809.90991210938	4923.77001953125	3588.67993164063	3732.35009765625	1900.17004394531	0.301743	3.32887	0.316486	0.495326	0.499646	-0.00356495	3.32887	0.990959	0.995274	-0.00394429	0.233949	3.32887	0.437296	0.603602	0.359224	0.00280431673784484	3.32886255440743	0.992979494189377	0.998093889365472	0.00305971993599159	0.237514	3.32887	0.430357	0.782102	0.366171	-0.067794	3.32887	0.822006	0.944094	-0.0851251	0.305308363319594	3.32886255440743
P40615;A0A0G2K700	Dkc1	H/ACA ribonucleoprotein complex subunit 4	27090.69921875	25819.80078125	28336.400390625	30856	30454.099609375	32784.69921875	31706.19921875	33152.30078125	32043	30047.80078125	29610.400390625	28672.30078125	30663.80078125	31238.400390625	28304.599609375	0.152108	6.50068	0.011079	0.0338645	1.9555	0.225069	6.50068	0.000170862	0.000808726	3.76735	0.277123	6.50068	3.71E-06	2.63E-05	5.43115	0.17898430953113	6.50068292942762	0.120099856982673	0.429145545302877	0.920457509763395	0.0520547	6.50068	0.384313	0.75223	0.415315	0.125015	6.50068	0.0367008	0.217635	1.43532	-0.072963590665236	6.50068292942762
P08461	Dlat	Dihydrolipoyllysine-residue acetyltransferase component of pyruvate dehydrogenase complex, mitochondrial	123165	113721	123970	106650	107454	97528.296875	97825.203125	101325	103639	108826	110638	107071	96524.796875	99478.296875	100103	-0.112846	8.32541	0.0162441	0.0465139	-1.7893	-0.198935	8.32541	2.28E-05	0.000130543	-4.64216	-0.230504	8.32541	9.25E-07	7.41E-06	-6.0337	-0.256938360537746	8.32540960848221	0.0254985519502294	0.155210739119599	-1.59348448222806	-0.0315693	8.32541	0.501498	0.82981	-0.299731	-0.117659	8.32541	0.0122374	0.110485	-1.91231	0.0860893065906179	8.32540960848221
Q6P6R2	Dld	Dihydrolipoyl dehydrogenase, mitochondrial	207239	204322	188930	179093	164733	168449	154512	157591	160246	163258	172249	173896	154232	158736	165063	-0.206538	9.01236	1.56E-05	9.98E-05	-4.8075	-0.217214	9.01236	5.53E-06	3.6E-05	-5.25705	-0.324348	9.01236	1.2E-11	1.75E-10	-10.9205	-0.301201909291345	9.01236066900625	0.00883297886337816	0.0713670935553834	-2.0538928087943	-0.107134	9.01236	0.025012	0.164671	-1.60185	-0.11781	9.01236	0.0137209	0.115935	-1.86262	0.0106757647890232	9.01236066900625
G3V927;P97839	Dlgap4	Discs, large homolog-associated protein 4 (Drosophila);Disks large-associated protein 4	13200.599609375	13852	12776.7998046875	13052.5	12965.400390625	11928.2001953125	13626.2998046875	12792.2998046875	13929.7001953125	12892.2001953125	13344.7998046875	13942	13552	13349	13612.099609375	0.0437419	5.31971	0.589751	0.74549	0.229331	-0.0576863	5.31971	0.477006	0.63227	-0.321476	0.0406723	5.31971	0.61616	0.758834	0.210306	0.0524454421831604	5.31970852086876	0.649565460353396	0.896347074328923	0.187377076095593	0.0983586	5.31971	0.225232	0.607886	0.64737	-0.00306959	5.31971	0.970112	0.988026	-0.0131782	0.101433687684523	5.31970852086876
G3V6P2;Q01205	Dlst	Dihydrolipoamide S-succinyltransferase (E2 component of 2-oxo-glutarate complex), isoform CRA_a;Dihydrolipoyllysine-residue succinyltransferase component of 2-oxoglutarate dehydrogenase complex, mitochondrial	154584	149680	144023	124285	127002	129129	119291	120453	123558	127694	127328	128024	123083	124112	123190	-0.195971	8.60936	1.55E-06	1.23E-05	-5.80989	-0.224326	8.60936	3.81E-08	3.56E-07	-7.41868	-0.281175	8.60936	5.56E-12	8.6E-11	-11.2551	-0.247656403032662	8.60935899123773	0.0312886065179691	0.180051515212449	-1.50461377833776	-0.0568498	8.60936	0.163386	0.523371	-0.786786	-0.0852045	8.60936	0.0367157	0.217635	-1.43515	0.0283546935142975	8.60935899123773
A0A0G2K9Y2;Q5RKL4;Q63342	Dmgdh	Dimethylglycine dehydrogenase;Dimethylglycine dehydrogenase, mitochondrial	14154.5	14134.099609375	13847.099609375	9996.509765625	9030.650390625	9503.51953125	9294.0302734375	10112.7998046875	8398.33984375	9049.23046875	9068.4404296875	10202	8907.669921875	9003.33984375	9393.0498046875	-0.541721	4.95048	2.56E-07	2.41E-06	-6.59149	-0.550106	4.95048	1.67E-07	1.45E-06	-6.77697	-0.576851	4.95048	4.13E-08	3.99E-07	-7.3836	-0.597731467604104	4.95046450321761	2.46544312931569E-07	8.01901181932552E-06	-6.60810501094231	-0.0267454	4.95048	0.799256	0.947529	-0.0973142	-0.03513	4.95048	0.738208	0.91734	-0.131821	0.00838735422536253	4.95046450321761
D3ZRN8;Q63164	Dnah1	Dynein heavy chain 1, axonemal	13841.099609375	12805.400390625	13817.400390625	12008.2001953125	13053.2001953125	12916.7001953125	12878	12822.7001953125	12577.5	11645.5	12059.900390625	13004.099609375	13756.2001953125	13351.900390625	11726.7998046875	-0.108858	5.27094	0.212074	0.374414	-0.673512	-0.0783503	5.27094	0.369079	0.52281	-0.432881	-0.0574542	5.27094	0.510162	0.670959	-0.292292	-0.0316625779425094	5.270936617611	0.78393325404102	0.928667206017765	-0.105720912616158	0.020896	5.27094	0.810963	0.952947	0.0909991	0.0514034	5.27094	0.555894	0.849581	0.255008	-0.0305029505399604	5.270936617611
P63036	Dnaja1	DnaJ homolog subfamily A member 1	58758.19921875	60498.1015625	56619	62393.19921875	64208.8984375	60351.30078125	58996.8984375	58922.30078125	63620.1015625	62792	63846.80078125	62597.30078125	62253.8984375	57630.69921875	61373.69921875	0.136577	7.52173	0.00721186	0.0236695	2.14195	0.100513	7.52173	0.0479896	0.10929	1.31885	0.0677551	7.52173	0.182565	0.325258	0.738582	0.0714538861594646	7.52172731299419	0.534420328022081	0.840464161886049	0.272117030734773	-0.032758	7.52173	0.519257	0.839614	-0.284618	-0.0688222	7.52173	0.175679	0.519867	-0.755279	0.036064723495691	7.52172731299419
Q5M9H7;O35824	Dnaja2	DnaJ (Hsp40) homolog, subfamily A, member 2;DnaJ homolog subfamily A member 2	104214	102405	101188	119391	120252	115336	114002	112852	114742	115188	120223	119543	114913	111729	115569	0.236712	8.41718	4.53E-09	5.32E-08	8.34391	0.218204	8.41718	6.46E-08	5.94E-07	7.18971	0.172565	8.41718	1.91E-05	0.000118388	4.71929	0.180917605860981	8.4171769238592	0.115634799897921	0.419479148425592	0.936911446804365	-0.0456396	8.41718	0.257941	0.64409	-0.58848	-0.064147	8.41718	0.111827	0.407623	-0.951452	0.0185127274869475	8.4171769238592
G3V6I5;A0A0G2K4Y1;A0A0G2K5E4	Dnaja3	DnaJ heat shock protein family (Hsp40) member A3	3186.88989257813	3466.32006835938	3430.18994140625	3751.8798828125	3430.72998046875	3404.2900390625	3081.88989257813	2898.1201171875	3378.7099609375	3566.21997070313	3450.169921875	2919.81005859375	3041.18994140625	3377.25	3469.28002929688	0.00981859	3.32414	0.959859	0.979453	0.0177925	0.0829598	3.32414	0.666499	0.786648	0.176201	-0.0852401	3.32414	0.658034	0.790033	-0.181751	0.00042440869370593	3.32413744456299	0.998825362369882	0.999219220951258	0.000510438489850636	-0.1682	3.32414	0.38205	0.750943	-0.41788	-0.0950587	3.32414	0.621545	0.875471	-0.206528	-0.07313991781647	3.32413744456299
B0K030;D3ZUU5	Dnajb1	DnaJ (Hsp40) homolog, subfamily B, member 1 (Predicted), isoform CRA_b;DnaJ (Hsp40) homolog, subfamily B, member 1 (Predicted), isoform CRA_a	6806.22021484375	6390.14013671875	6534.2001953125	6261.8701171875	6222.2900390625	5965.580078125	6139.8701171875	6977.990234375	6444.35986328125	6618.97998046875	5490.009765625	6338.2099609375	5681.240234375	6404.509765625	6172.97998046875	-0.0654695	4.2459	0.694233	0.830694	-0.158495	-0.0843692	4.2459	0.61234	0.746519	-0.213007	0.0102161	4.2459	0.951371	0.976386	0.0216503	-0.0837911052178403	4.24590576062904	0.617853482244927	0.88789866109049	-0.209114501281346	0.0945853	4.2459	0.569946	0.860686	0.244166	0.0756856	4.2459	0.649456	0.879475	0.187451	0.0188993795792182	4.24590576062904
Q6TUG0	Dnajb11	DnaJ homolog subfamily B member 11	77634.5	83191.703125	81201.203125	80807.5	83161.6015625	85448.796875	90664.3984375	84188.1015625	91574.703125	80942.796875	85814.203125	78144.203125	90708.3984375	84332.5	83827.1015625	0.0481356	7.98526	0.337473	0.519835	0.471761	0.056449	7.98526	0.260628	0.411459	0.583978	0.160967	7.98526	0.00133885	0.00523367	2.87327	0.125107259000095	7.9852604863656	0.276590839785032	0.650393259352416	0.558162207078079	0.104518	7.98526	0.0372485	0.21526	1.42889	0.112831	7.98526	0.0245348	0.171947	1.61022	-0.00831543636268076	7.9852604863656
Q5XIP0	Dnajb4	DnaJ (Hsp40) homolog, subfamily B, member 4	13157.2001953125	12422.7998046875	13144.7001953125	12910.2998046875	13473.7998046875	15028.099609375	12756.7998046875	13211	14300.900390625	13145.900390625	12810.099609375	10574.2998046875	12950.599609375	12969.7001953125	11813.099609375	-0.0533641	5.28881	0.578637	0.736948	-0.237594	0.110125	5.28881	0.251451	0.399781	0.599546	0.0787804	5.28881	0.412074	0.579186	0.385025	-0.00961096958140662	5.28880311901071	0.933856390960757	0.983884411905084	-0.0297199047212894	-0.0313447	5.28881	0.744227	0.931674	-0.128295	0.132144	5.28881	0.168892	0.514702	0.772391	-0.163496947070177	5.28880311901071
Q498R3	Dnajc10	DnaJ homolog subfamily C member 10	71054.5	68987.703125	75322.203125	58133.80078125	61189.80078125	61271.8984375	65779.703125	62001.1015625	62973.80078125	62619.19921875	63840.3984375	59106.3984375	64597.19921875	66044.8984375	63274.1015625	-0.183429	7.59972	0.000148588	0.000767757	-3.82802	-0.240708	7.59972	6.47E-07	4.92E-06	-6.18886	-0.152234	7.59972	0.0016396	0.00627402	-2.78526	-0.122992328361191	7.59971589591884	0.28486351600839	0.652747688473516	-0.545363169612241	0.0884743	7.59972	0.0673354	0.324772	1.17176	0.0311946	7.59972	0.518904	0.831098	0.284913	0.057275750965165	7.59971589591884
D3ZN27	Dnajc13	DnaJ heat shock protein family (Hsp40) member C13	152587	143750	142881	145559	146101	146584	146043	144481	146376	140998	149292	150052	147792	148914	145579	0.0346978	8.78547	0.397649	0.57813	0.4005	0.00928848	8.78547	0.820928	0.89386	0.085695	0.0145412	8.78547	0.723034	0.836451	0.140841	0.0377852959807238	8.78547377237464	0.742363100198709	0.919407142372428	0.129383623236332	0.00525276	8.78547	0.898168	0.974616	0.0466424	-0.0201566	8.78547	0.623186	0.875734	-0.205382	0.0254111756167688	8.78547377237464
Q9R0T3	Dnajc3	DnaJ homolog subfamily C member 3	54264.3984375	61736.80078125	60690.3984375	52346.6015625	48014.6015625	52945.1015625	55339.6015625	53152.8984375	55113.3984375	51077.6015625	49255.8984375	47668.8984375	53689.6015625	54480.30078125	50127.19921875	-0.224049	7.3271	5.8E-05	0.000329329	-4.23638	-0.191675	7.3271	0.000580822	0.00241962	-3.23596	-0.088221	7.3271	0.113179	0.226985	-0.946233	-0.130423888118477	7.32709897878266	0.256855800494895	0.634511359158275	-0.590310622291286	0.103454	7.3271	0.0633076	0.311263	1.19854	0.135828	7.3271	0.014776	0.121316	1.83044	-0.0323751794314002	7.32709897878266
A0A0G2JX56;P60905	Dnajc5	DnaJ (Hsp40) homolog, subfamily C, member 5, isoform CRA_a;DnaJ homolog subfamily C member 5	28943.80078125	29880.900390625	32249.400390625	33482	34842.69921875	30872.400390625	34262.8984375	34447.1015625	35188.3984375	33183.3984375	31121.099609375	31934.5	34886.3984375	34421.19921875	34270	0.111484	6.63269	0.0580515	0.134992	1.23619	0.136331	6.63269	0.0204591	0.0531266	1.68911	0.213055	6.63269	0.000292349	0.00135841	3.5341	0.214226443103274	6.63269416154697	0.0627990841925601	0.290218840988742	1.20204668959111	0.0767242	6.63269	0.19189	0.574215	0.716947	0.101571	6.63269	0.0840901	0.348021	1.07526	-0.0248432110922068	6.63269416154697
G3V8B8;A0A0G2K435	Dnajc7	DnaJ heat shock protein family (Hsp40) member C7	2499.23999023438	2560.34008789063	2586.64990234375	2756.46997070313	2810.6298828125	2834.39990234375	2557.84008789063	2535.36010742188	2534.8701171875	2585	2622.9599609375	2813.82006835938	3253.44995117188	3119.17993164063	2853.44995117188	0.100805	3.04027	0.595585	0.750994	0.225056	0.148874	3.04027	0.432827	0.589099	0.363686	0.0192017	3.04027	0.920119	0.959056	0.036156	0.298750590961846	3.0402849910968	0.116452786269638	0.420909851563971	0.933850115999607	-0.129672	3.04027	0.494547	0.827615	-0.305793	-0.0816033	3.04027	0.667575	0.885652	-0.1755	-0.0480695354617513	3.0402849910968
A0A0G2K751;Q642C0	Dnajc8	DnaJ homolog subfamily C member 8	30731.69921875	31428	29899.5	30034.5	30789.099609375	32643.900390625	35495.8984375	35385.5	33176.19921875	33898.69921875	33587.80078125	32901.8984375	34148.1015625	33080.6015625	35373.8984375	0.155965	6.629	0.00871624	0.0278854	2.05967	0.0347146	6.629	0.559472	0.704407	0.252222	0.199196	6.629	0.000808057	0.00337178	3.09256	0.184572977192768	6.62900385631993	0.108884393375213	0.405043557174362	0.963034364107826	0.164482	6.629	0.00566418	0.0630264	2.24686	0.0432315	6.629	0.467016	0.794115	0.330668	0.121246336379052	6.62900385631993
Q9QZK8	Dnase2	Deoxyribonuclease-2-alpha	46276.80078125	49745.69921875	47138.80078125	42931.3984375	39071	39285.6015625	41460	40129.1015625	41280.8984375	40715.6015625	39759.6015625	43008.5	40159.69921875	42735	40514	-0.181839	6.99236	0.000927698	0.00393834	-3.03259	-0.226808	6.99236	3.63E-05	0.000199436	-4.43988	-0.198124	6.99236	0.00030861	0.00142095	-3.51059	-0.186227780032269	6.99236322511524	0.105591810962617	0.395112720371915	-0.976369761647398	0.0286835	6.99236	0.601573	0.872444	0.220712	-0.0162856	6.99236	0.766924	0.927843	-0.115248	0.0449740272384132	6.99236322511524
O35303	Dnm1l	Dynamin-1-like protein	42169.19921875	39483.8984375	41385.30078125	38275.80078125	39546.3984375	37437.3984375	37257.6015625	36342.19921875	37622.30078125	38394.6015625	38862.5	39521.30078125	36314.6015625	38068.80078125	36140.6015625	-0.0440124	6.85578	0.381343	0.563464	-0.418684	-0.0815316	6.85578	0.104853	0.202599	-0.979418	-0.123265	6.85578	0.0142256	0.0405054	-1.84693	-0.126771447525302	6.85577780297952	0.270622968652729	0.645433495396371	-0.567635346186982	-0.0417339	6.85578	0.406679	0.765112	-0.390748	-0.079253	6.85578	0.115037	0.414312	-0.939163	0.0375209630166569	6.85577780297952
A0A0A0MY48;A0A0A0MY49;P39052	Dnm2	Dynamin-2	447123	433142	468374	429949	441553	417465	462464	459667	441352	413256	428096	436892	459858	448998	445361	-0.045685	10.3795	0.238677	0.406309	-0.62219	-0.0523041	10.3795	0.177328	0.306459	-0.751222	0.0387026	10.3795	0.318151	0.484483	0.497367	0.0343019317625242	10.3795328728896	0.76531289244618	0.924130798732013	0.116160970492483	0.0910067	10.3795	0.018917	0.136675	1.72315	0.0843876	10.3795	0.029521	0.194351	1.52987	0.00662028322739106	10.3795328728896
Q08877	Dnm3	Dynamin-3	21420.599609375	21737.400390625	26156.5	25103.599609375	25107.5	22276.599609375	24340	24022.400390625	23888.099609375	22288.30078125	21536.099609375	21260.19921875	22607.19921875	23293.900390625	22086.69921875	-0.0584709	6.12297	0.424611	0.602598	-0.372009	0.0780989	6.12297	0.285949	0.439492	0.543711	0.083489	6.12297	0.253988	0.417336	0.595188	0.00120113561290065	6.12296623483814	0.991808554720793	0.99731205046637	0.00357215007595184	0.00539017	6.12297	0.941466	0.982836	0.0261953	0.14196	6.12297	0.0524931	0.271232	1.2799	-0.136568853530867	6.12296623483814
Q4V8H5	Dnpep	Aspartyl aminopeptidase	99658.1015625	93931.703125	98449.6015625	89156.3984375	96389.203125	94855.203125	92763.3984375	90028.6015625	88349.6015625	96892.3984375	100710	98492.296875	95041.703125	92286.3984375	92589.6015625	0.0511261	8.15536	0.265107	0.436235	0.576578	-0.0456821	8.15536	0.319432	0.473087	-0.495622	-0.0845584	8.15536	0.0653522	0.146465	-1.18474	-0.033068490000278	8.15535650701332	0.773639474670937	0.927065014375201	-0.111461378642762	-0.0388763	8.15536	0.396885	0.759137	-0.401335	-0.135684	8.15536	0.0031077	0.0417155	-2.50756	0.0968044156675293	8.15535650701332
D3ZZW1	Dock1	Dedicator of cyto-kinesis 1	8977.9501953125	7282.9599609375	8820.830078125	8543.7099609375	7641.58984375	7946.35009765625	8619.75	6478.830078125	7974.669921875	7988.759765625	10633.099609375	8915.2197265625	8356.0400390625	10417.900390625	8742.2197265625	0.16568	4.67697	0.282844	0.458222	0.548452	-0.0429976	4.67697	0.780678	0.862998	-0.107528	-0.0982043	4.67697	0.52457	0.682479	-0.280197	0.161647362496677	4.67697275341692	0.300613673224812	0.6663720285198	0.521991269687116	-0.0552067	4.67697	0.720691	0.921425	-0.142251	-0.263884	4.67697	0.0873066	0.356603	-1.05895	0.2086777427528	4.67697275341692
A0A0G2KAH4;D3ZY19	Dock6	Dedicator of cytokinesis 6	43530.19921875	40713	42700.30078125	41092.30078125	42575.3984375	39226.69921875	41909.8984375	40784.69921875	42864.30078125	41267.8984375	42809.6015625	42833.6015625	42505.69921875	43317.3984375	42309.30078125	0.0309054	6.98435	0.539891	0.70458	0.267694	-0.0341515	6.98435	0.498191	0.651497	-0.302604	0.00653854	6.98435	0.896979	0.947139	0.0472178	0.0414931682385505	6.98435428830255	0.718398773397293	0.906432126266507	0.143634417859742	0.04069	6.98435	0.419666	0.773198	0.377096	-0.0243668	6.98435	0.628917	0.875734	-0.201407	0.0650564158666341	6.98435428830255
Q6P4Z8	Dpagt1	Dolichyl-phosphate (UDP-N-acetylglucosamine) N-acetylglucosaminephosphotransferase 1 (GlcNAc-1-P transferase)	6968.009765625	4844.66015625	5626.3798828125	5047.10986328125	6361.56982421875	5554.169921875	5500.39013671875	5474.27978515625	5666.52001953125	5358.4501953125	6190.68017578125	5646.259765625	5262.33984375	5237.4599609375	5581.259765625	0.0100002	4.0824	0.957726	0.979175	0.0187585	-0.0275095	4.0824	0.883414	0.935404	-0.0538358	-0.0458433	4.0824	0.806719	0.896079	-0.0932779	-0.0892568477828611	4.08240042594799	0.635160807535907	0.893789260174431	-0.19711630780391	-0.0183338	4.0824	0.922276	0.981461	-0.0351393	-0.0558435	4.0824	0.765629	0.927161	-0.115981	0.0375099375226845	4.08240042594799
G3V8U3;A0A0G2K948	Dpf2	D4, zinc and double PHD fingers family 2 (Predicted);Double PHD fingers 2	2554.6298828125	2446.2900390625	2777.53002929688	2339.35009765625	3021.09008789063	1878.9599609375	2574.69995117188	2604.96997070313	3181.42993164063	2535.2099609375	1917.69995117188	2106.92993164063	2767.419921875	2780.15991210938	2818.17993164063	-0.213725	2.9443	0.347473	0.528501	-0.459079	-0.0907864	2.9443	0.689983	0.800926	-0.161162	0.126733	2.9443	0.57727	0.728344	0.238621	0.133744033489358	2.94428746417675	0.555019584587757	0.850328615563268	0.255691691961417	0.21752	2.9443	0.338706	0.717286	0.470177	0.340458	2.9443	0.134533	0.452666	0.871171	-0.122939409949303	2.94428746417675
D4A8N1	Dpm1	Dolichyl-phosphate mannosyltransferase subunit 1, catalytic	18354.099609375	18558.599609375	18197.900390625	17565.5	18518.80078125	17308.099609375	17640	17010.69921875	15614.5	16637.30078125	15992.2001953125	18611.400390625	17225.099609375	17305.099609375	17513.69921875	-0.0733674	5.71781	0.330315	0.510359	-0.481071	-0.0330498	5.71781	0.661067	0.783704	-0.179754	-0.110148	5.71781	0.14387	0.272387	-0.842029	-0.0545020669915894	5.71780678762066	0.636398516101768	0.893789260174431	-0.19627084167405	-0.077098	5.71781	0.306394	0.687865	-0.513719	-0.0367803	5.71781	0.625741	0.875734	-0.203605	-0.0403138558090073	5.71780678762066
O55096	Dpp3	Dipeptidyl peptidase 3	235623	244705	252457	227977	223412	232789	233454	230676	227437	225273	225090	217098	230111	228072	221388	-0.103223	9.43837	0.00472664	0.0165628	-2.32545	-0.0858911	9.43837	0.0187304	0.0495506	-1.72745	-0.0606749	9.43837	0.0967651	0.201389	-1.01428	-0.0804788264337897	9.43837103092782	0.483767742232162	0.808639309946267	-0.315363093885744	0.0252162	9.43837	0.490109	0.825635	0.309707	0.0425485	9.43837	0.24422	0.60772	0.612219	-0.0173323518410011	9.43837103092782
F1M7X5;A0A0G2JTX5;A0A0G2K238;P14740	Dpp4	Dipeptidyl peptidase 4	1170380	1243480	1350470	1407460	1328330	1348930	1349540	1343940	1345150	1311320	1340160	1258330	1331900	1311860	1259510	0.0864956	11.9499	0.0417413	0.103013	1.37943	0.13115	11.9499	0.00202201	0.00715458	2.69422	0.124677	11.9499	0.00333912	0.0116365	2.47637	0.0809087301455023	11.9499052471457	0.481346200484085	0.808092281960485	0.317542451947513	-0.00647317	11.9499	0.878886	0.969545	-0.0560677	0.0381817	11.9499	0.368734	0.72231	0.433287	-0.0446500605058573	11.9499052471457
Q9EPB1	Dpp7	Dipeptidyl peptidase 2	440888	421613	440057	441943	471695	437613	461290	438024	440178	441675	462490	466552	462387	453517	459442	0.104943	10.4027	0.00859493	0.0276017	2.06576	0.065749	10.4027	0.0996736	0.194069	1.00142	0.0628701	10.4027	0.115408	0.23066	0.937764	0.106636714635595	10.4026792452734	0.353446174929866	0.719657259869237	0.451676714005062	-0.00287888	10.4027	0.942546	0.982836	-0.0256974	-0.0420726	10.4027	0.29207	0.653606	-0.534513	0.0391948713361925	10.4026792452734
D4AD75	Dpy19l1	Dpy-19-like C-mannosyltransferase 1	3852.56005859375	4002.77001953125	4204.43017578125	4052.47998046875	3648.7099609375	3733.23999023438	3313.35009765625	3764.10009765625	3353.0400390625	3967.88989257813	3955.56005859375	3736.76000976563	3794.580078125	3598.56005859375	3923.38989257813	-0.0170839	3.51493	0.925657	0.966175	-0.0335498	-0.0639453	3.51493	0.725521	0.82577	-0.13935	-0.186161	3.51493	0.306403	0.471976	-0.513707	-0.0629591437345523	3.51492338622076	0.730914293278282	0.912909151907608	-0.136133545256277	-0.122216	3.51493	0.502071	0.82981	-0.299235	-0.169077	3.51493	0.352974	0.711882	-0.452257	0.0468609713013238	3.51492338622076
P47942	Dpysl2	Dihydropyrimidinase-related protein 2	698296	660496	689435	638140	666323	646221	628655	630134	644636	653289	651900	644829	635987	643865	624361	-0.0396351	10.936	0.257912	0.428501	-0.588529	-0.0575787	10.936	0.10028	0.195099	-0.998788	-0.0833298	10.936	0.0173867	0.048155	-1.75978	-0.0771629364575226	10.9359642248639	0.501892840850887	0.818317568919473	-0.299388999179728	-0.0257511	10.936	0.462331	0.80338	-0.335047	-0.0436947	10.936	0.212334	0.576261	-0.67298	0.0179434715962194	10.9359642248639
Q62952	Dpysl3	Dihydropyrimidinase-related protein 3	438315	427915	474653	435025	444915	432088	472173	455702	468441	420878	449220	427076	485296	472937	446792	-0.0161977	10.4049	0.689325	0.828431	-0.161576	-0.018153	10.4049	0.65413	0.779854	-0.184336	0.0813591	10.4049	0.0446333	0.107027	1.35034	0.0957265527309224	10.4049204402473	0.404840017389277	0.753385164829818	0.392716565159454	0.0995121	10.4049	0.0140481	0.112785	1.85238	0.0975569	10.4049	0.0160501	0.128452	1.79452	0.00195455398844065	10.4049204402473
Q5XI68	Dr1	Protein Dr1	18318.099609375	14848.2001953125	15613.099609375	16039	17961.900390625	16546.099609375	16455.400390625	17529.099609375	17197.69921875	16477.900390625	19063.900390625	17820.19921875	17247	15067.7001953125	17156.19921875	0.160019	5.66959	0.0776196	0.169906	1.11003	0.0636554	5.66959	0.482785	0.638929	0.316246	0.0913324	5.66959	0.313877	0.480282	0.50324	0.0481252994760956	5.66959504421152	0.676484524386156	0.902290941280587	0.169742134100463	0.027677	5.66959	0.760342	0.937247	0.118991	-0.0686861	5.66959	0.448725	0.781469	-0.34802	0.0963631104221118	5.66959504421152
A0JPP1	Drap1	Dr1-associated corepressor	4814.669921875	4115.56005859375	5210.56982421875	4765.580078125	5676.10986328125	4772.2001953125	5200.5	4578.8798828125	4638.41015625	4750.47021484375	4552.68017578125	5024.2001953125	4541.97021484375	5140.35986328125	4397.919921875	0.0512154	3.858	0.781254	0.88484	0.107208	0.119075	3.858	0.518068	0.668173	0.285613	0.0511618	3.858	0.781481	0.879209	0.107082	0.0222191650405626	3.85799671952152	0.904850965562666	0.973663035941115	0.0434229458376047	-0.067913	3.858	0.712544	0.920893	-0.147188	-5.36E-05	3.858	1	1	0	-0.0678596120067472	3.85799671952152
E9PU42	Dscr3	DSCR3 arrestin fold-containing	15052.400390625	14036.7001953125	16426	15489	15039.2998046875	14394.900390625	14970.7001953125	16108.599609375	14986.5	15405.2998046875	14231.099609375	14617.400390625	14580.2998046875	16028.900390625	14977.599609375	-0.0085674	5.50647	0.913951	0.963313	-0.0390771	-0.0057496	5.50647	0.942283	0.967843	-0.0258184	0.0406565	5.50647	0.606733	0.750503	0.217002	0.0309000884124999	5.50647111820252	0.788882440700371	0.930981517856069	0.102987710553662	0.0464061	5.50647	0.556855	0.852101	0.254258	0.0492239	5.50647	0.533189	0.83815	0.273119	-0.00281593160828927	5.50647111820252
Q7M0E3;D4A315	Dstn	Destrin;Uncharacterized protein	369315	383321	406390	418374	423612	413393	421514	409968	424094	397264	412272	394520	438418	415058	403577	0.0866024	10.266	0.0234635	0.0638015	1.62961	0.128402	10.266	0.000781649	0.0031641	3.10699	0.138317	10.266	0.000296297	0.00137173	3.52827	0.145491092481827	10.2660244404769	0.205552821941361	0.576866713788974	0.687076556610954	0.00991517	10.266	0.79531	0.946833	0.0994634	0.0517146	10.266	0.176012	0.519867	0.754458	-0.0417985114344708	10.2660244404769
D3Z8X6	Dtx3l	Deltex E3 ubiquitin ligase 3L	14941.900390625	12558.2001953125	13270.2001953125	16830.80078125	17929.5	17372.80078125	13838.7998046875	14181.7001953125	14286.099609375	17007.900390625	18562.30078125	16259	13342.400390625	12681.900390625	14570.900390625	0.376706	5.51525	1.18E-05	7.71E-05	4.92975	0.367145	5.51525	1.94E-05	0.000113381	4.71129	0.0754364	5.51525	0.380089	0.548201	0.420115	0.0220129880483425	5.51524981675401	0.848874327205027	0.950394601994331	0.0711566007351937	-0.291708	5.51525	0.000684852	0.0126823	-3.1644	-0.30127	5.51525	0.00045386	0.00928583	-3.34308	0.00955954634304532	5.51524981675401
G3V9L3;A0A0G2K3I9	Dusp3	Dual-specificity phosphatase 3	78542.8984375	78546.1015625	78464.203125	76852.3984375	73104.1015625	69388.3984375	72841.1015625	74355	71649.3984375	70197.6015625	71861.8984375	76598.3984375	73608.796875	73927.796875	75227.5	-0.075917	7.80692	0.1167	0.235211	-0.932929	-0.0904566	7.80692	0.0615852	0.133883	-1.21052	-0.0835671	7.80692	0.0841912	0.179189	-1.07473	-0.0523518218907138	7.80692262142067	0.648906854180056	0.896347074328923	-0.187817638513684	0.0068895	7.80692	0.886869	0.971499	0.0521406	-0.00765015	7.80692	0.874489	0.962888	-0.0582458	0.0145435406929172	7.80692262142067
M0R9X8;F1LRT9;P38650	Dync1h1	Cytoplasmic dynein 1 heavy chain 1	1568160	1518210	1530540	1491380	1511240	1505450	1470920	1471750	1451420	1477820	1526730	1518410	1477690	1454090	1466700	0.00150434	12.1378	0.965139	0.981386	0.0154101	-0.021727	12.1378	0.52779	0.67832	-0.277539	-0.0489275	12.1378	0.155085	0.28782	-0.809431	-0.0418959937691305	12.1377877485201	0.71538435091656	0.906432126266507	-0.145460564305751	-0.0272005	12.1378	0.429276	0.781819	-0.367263	-0.0504318	12.1378	0.142783	0.468426	-0.845322	0.0232329701388803	12.1377877485201
D3ZU74;Q6AZ35;G3V9V3;Q62871	Dync1i2	Cytoplasmic dynein 1 intermediate chain 2	112949	118648	130859	128540	129127	123063	126867	121183	125738	120905	124709	118375	128975	124379	119507	0.0379597	8.54014	0.420038	0.59901	0.376712	0.0843322	8.54014	0.0732142	0.154017	1.1354	0.0675671	8.54014	0.15119	0.282244	0.820476	0.0694577893804957	8.54014162577658	0.545690920506237	0.84777579015574	0.263053272177718	-0.0167651	8.54014	0.721757	0.921425	-0.141609	0.0296074	8.54014	0.5294	0.837132	0.276216	-0.0463754498377333	8.54014162577658
G3V7G0;Q9QXU8	Dync1li1	Cytoplasmic dynein 1 light intermediate chain 1	58038.8984375	61971.6015625	60754	60666.3984375	60806.3984375	60311.69921875	61136.3984375	57666.30078125	58258.8984375	62937.5	58352.3984375	62941.80078125	58057.1015625	61983.19921875	58078.30078125	0.0590439	7.50103	0.234504	0.400901	0.629849	0.0209809	7.50103	0.672779	0.789708	0.172128	-0.00726679	7.50103	0.883798	0.941798	-0.0536471	0.00681937134782123	7.5010318302443	0.952766826995877	0.988329976948998	0.0210133723307381	-0.0282477	7.50103	0.569605	0.860683	-0.244426	-0.0663107	7.50103	0.181848	0.530161	-0.740291	0.0380655335116138	7.5010318302443
Q5D023;A0A096MIY2;Q62698;A0A096MKA1	Dync1li2	Cytoplasmic dynein 1 light intermediate chain 2	56096.5	55259.8984375	54443.8984375	53680.8984375	54696.69921875	51995.80078125	54441.5	53040.30078125	52112.19921875	53528.30078125	55594.3984375	56195.6015625	55077.69921875	54114.69921875	57513.80078125	0.0269557	7.35982	0.572899	0.732582	0.241922	-0.0355074	7.35982	0.457664	0.612391	-0.339453	-0.0326598	7.35982	0.494543	0.655515	-0.305796	0.036054329893137	7.35982065153139	0.753949797035655	0.921285758221987	0.12265757136665	0.00284763	7.35982	0.952638	0.985525	0.0210723	-0.0596154	7.35982	0.212407	0.576261	-0.672832	0.0624641800500895	7.35982065153139
P63170;A0A0G2JU43	Dynll1;LOC100361920	Dynein light chain 1, cytoplasmic;Dynein light chain 1-like	111408	106121	100834	96758.296875	97339.8984375	93260.1015625	99399.5	103278	98941.703125	92355.5	94966.6015625	105582	104417	102285	104587	-0.0891228	8.24593	0.102178	0.212283	-0.990645	-0.135677	8.24593	0.0128511	0.0357883	-1.89106	-0.0558281	8.24593	0.305895	0.47148	-0.514427	-0.00474199710227775	8.24592915234111	0.967124517149693	0.991293789715938	-0.0145176069618233	0.0798487	8.24593	0.143139	0.48554	0.844243	0.0332948	8.24593	0.541522	0.846262	0.266384	0.0465557236266511	8.24592915234111
Q78P75	Dynll2	Dynein light chain 2, cytoplasmic	19890.69921875	18460.599609375	20416.400390625	17131.5	18391	18583.5	19757.400390625	18984.5	19523	17478.400390625	19220.099609375	17965.5	20463.19921875	19620.099609375	18133.80078125	-0.073097	5.83384	0.30197	0.478997	-0.520036	-0.105941	5.83384	0.134659	0.248097	-0.870764	0.0102928	5.83384	0.884629	0.941798	0.0532386	0.0143834451160162	5.83383537411588	0.900810716933192	0.973320608543232	0.0453664556662835	0.116234	5.83384	0.100737	0.414215	0.99681	0.0833897	5.83384	0.238967	0.603844	0.621662	0.0328402815419838	5.83383537411588
P62628	Dynlrb1	Dynein light chain roadblock-type 1	37128.30078125	36493.30078125	33502.5	34929.80078125	35451.80078125	38411.5	37038.1015625	35366.3984375	34877	35294.80078125	37005.80078125	37443.5	36131.19921875	36127.6015625	35884.80078125	0.0656168	6.76412	0.26979	0.442441	0.568975	0.0347991	6.76412	0.558447	0.704165	0.253018	0.0240834	6.76412	0.685591	0.809305	0.163935	0.0411889721463791	6.7641166084222	0.720456507889827	0.907997099114005	0.142392231301851	-0.0107157	6.76412	0.857099	0.96362	-0.0669689	-0.0415333	6.76412	0.484874	0.807438	-0.314371	0.0308157885565023	6.7641166084222
Q9Z336	Dynlt1	Dynein light chain Tctex-type 1	31253.80078125	27285.599609375	28665.69921875	30478.69921875	33103.8984375	33462.1015625	30861.599609375	30376	30342	31494.099609375	34342.5	33068.69921875	30928	29826.30078125	29147.400390625	0.212516	6.54446	0.000922934	0.00392866	3.03483	0.167026	6.54446	0.00921107	0.0267069	2.03569	0.0928311	6.54446	0.147832	0.278354	0.830233	0.0715973118645696	6.54446064903878	0.534016865966704	0.840447139551816	0.272445026341107	-0.0741946	6.54446	0.24724	0.635159	-0.606881	-0.119685	6.54446	0.0619656	0.294395	-1.20785	0.0454876533584504	6.54446064903878
A0A0G2K7B6;D4A6X1	Dysf	Dysferlin	697519	698173	729881	649848	645814	628233	667260	635796	645899	632743	666168	645936	655162	655025	648282	-0.0967655	10.9571	0.00489585	0.0170615	-2.31017	-0.130931	10.9571	0.000140672	0.000672101	-3.85179	-0.102452	10.9571	0.0028906	0.0102854	-2.53901	-0.0898058642116463	10.9571261104119	0.434492750105977	0.774381109635329	-0.362017465740601	0.0284786	10.9571	0.407591	0.765403	0.389775	-0.00568669	10.9571	0.868669	0.961828	-0.0611455	0.0341654655415212	10.9571261104119
Q6IN10;P42893	Ece1	Endothelin converting enzyme 1, isoform CRA_a;Endothelin-converting enzyme 1	50740.30078125	50551.3984375	51423.3984375	43996.30078125	42318.8984375	42516.19921875	42718.30078125	44480.5	44655.8984375	43499.8984375	43451.80078125	42492.80078125	44604.69921875	44619	44199.30078125	-0.207229	7.08496	6.32E-06	4.39E-05	-5.19919	-0.232658	7.08496	4E-07	3.19E-06	-6.39768	-0.189333	7.08496	3.69E-05	0.000214371	-4.43267	-0.166687590139744	7.08496126036299	0.147411520626124	0.481956273099927	-0.831468573811866	0.0433258	7.08496	0.34532	0.720457	0.461779	0.0178966	7.08496	0.696766	0.900506	0.156913	0.0254293338951901	7.08496126036299
Q62651	Ech1	Delta(3,5)-Delta(2,4)-dienoyl-CoA isomerase, mitochondrial	114035	112975	105632	92453.6015625	91931.3984375	91767.703125	90014.796875	86463.3984375	93365.6015625	90827.6015625	95522.296875	94919.296875	91008.8984375	91182.1015625	91860.1015625	-0.211188	8.16923	4.68E-06	3.41E-05	-5.33009	-0.256207	8.16923	2.8E-08	2.68E-07	-7.55304	-0.279977	8.16923	1.3E-09	1.54E-08	-8.88728	-0.251802737069023	8.16923318468352	0.028590623942349	0.168293301488955	-1.54377636679093	-0.0237696	8.16923	0.606354	0.87317	-0.217274	-0.0687887	8.16923	0.135855	0.455906	-0.866923	0.0450189072083709	8.16923318468352
Q6AYG5	Echdc1	Ethylmalonyl-CoA decarboxylase	5587.759765625	5782.85986328125	6285.330078125	5332.5	5696.330078125	5140.72021484375	5508.10986328125	4665.89013671875	5620.60009765625	5101.64990234375	5109.85986328125	4207.68994140625	5337.35986328125	5607.39013671875	5598.10009765625	-0.260855	4.0161	0.134416	0.263738	-0.87155	-0.113601	4.0161	0.514317	0.665725	-0.288769	-0.138094	4.0161	0.42792	0.594542	-0.368637	-0.0651309311028167	4.01608882681454	0.710753684074115	0.906432126266507	-0.148280880538101	-0.0244923	4.0161	0.888516	0.972	-0.0513347	0.122761	4.0161	0.481212	0.807438	0.317664	-0.147254778401516	4.01608882681454
Q3MIE0;A0A0G2JY01	Echdc3	Enoyl-CoA hydratase domain-containing protein 3, mitochondrial	5158.2998046875	5828.22021484375	4580.080078125	3756.30004882813	2517.61010742188	3316.88989257813	3491.42993164063	3252.93994140625	3818.85009765625	3581.25	4487.490234375	3703.98999023438	3527.60009765625	3415.47998046875	4059.84008789063	-0.373203	3.55401	0.0792076	0.172637	-1.10123	-0.687414	3.55401	0.00127324	0.00486478	-2.89509	-0.538181	3.55401	0.0114954	0.0337546	-1.93947	-0.472608553715451	3.55398267816947	0.0261263544125278	0.156326795152319	-1.58292118610041	0.149233	3.55401	0.483055	0.818768	0.316003	-0.164977	3.55401	0.437846	0.774607	-0.358678	0.314209309415826	3.55398267816947
P14604	Echs1	Enoyl-CoA hydratase, mitochondrial	298893	279298	258989	211666	187765	201301	175811	185731	191574	198753	205067	201948	176552	202645	205923	-0.436251	9.31849	1.85E-12	3.04E-11	-11.7333	-0.466984	9.31849	4.71E-14	7.28E-13	-13.3271	-0.576242	9.31849	1.5E-20	4.47E-19	-19.8242	-0.489053396926862	9.31848426529521	2.18044880927129E-05	0.000457173440423244	-4.66145410486855	-0.109259	9.31849	0.0771765	0.350263	-1.11251	-0.139991	9.31849	0.0235577	0.166944	-1.62787	0.0307321048838213	9.31848426529521
P23965;Q68G41;A0A0G2K2R2	Eci1	Enoyl-CoA delta isomerase 1, mitochondrial;Dodecenoyl-Coenzyme A delta isomerase (3,2 trans-enoyl-Coenzyme A isomerase)	70863.5	64921	67163	58957.19921875	55523.1015625	54627	52154.19921875	56325.1015625	53995.3984375	56576.69921875	56381.19921875	57050.69921875	52903.80078125	58028.30078125	58120.8984375	-0.224356	7.45426	3.59E-05	0.000211583	-4.44537	-0.250849	7.45426	3.84E-06	2.55E-05	-5.41613	-0.298449	7.45426	3.91E-08	3.81E-07	-7.40794	-0.235493530112616	7.45425671881024	0.0406816950568641	0.213684182938435	-1.39060095991581	-0.0475995	7.45426	0.380685	0.750943	-0.419434	-0.0740927	7.45426	0.17236	0.515074	-0.763563	0.0264958196358788	7.45425671881024
Q5XIC0	Eci2	Enoyl-CoA delta isomerase 2, mitochondrial	24777.900390625	23421.099609375	23713.80078125	13229.599609375	14115.900390625	12296.7001953125	13902.2998046875	13758.7001953125	15668.2998046875	13698.599609375	14290.900390625	13133.599609375	14811.400390625	14768.5	15596.900390625	-0.775442	5.59604	3.67E-23	1.24E-21	-22.4357	-0.846811	5.59604	3.01E-27	1.01E-25	-26.5207	-0.708903	5.59604	1.17E-19	3.37E-18	-18.9323	-0.642477421316727	5.59602743997488	2.79256519421001E-08	1.08995967657089E-06	-7.55399667921319	0.137908	5.59604	0.0769211	0.349729	1.11395	0.0665386	5.59604	0.393405	0.73871	0.40516	0.0713710467451078	5.59602743997488
A0A0G2K277;Q5M884	Eci3	Enoyl-CoA delta isomerase 2, mitochondrial	76721.5	73996.703125	69841.5	48645.1015625	49064.80078125	53845.3984375	50482.80078125	52496	52798	50453.3984375	48281.19921875	51152.19921875	50663	52913.6015625	49074.8984375	-0.526324	7.38046	7.16E-21	1.99E-19	-20.1454	-0.528733	7.38046	4.76E-21	1.08E-19	-20.3222	-0.479686	7.38046	1.28E-17	3.18E-16	-16.8929	-0.503535795239359	7.38046032150242	1.25450656634305E-05	0.000283959004783308	-4.90152706115759	0.0490465	7.38046	0.381645	0.750943	0.41834	0.0466382	7.38046	0.405469	0.745416	0.392043	0.00240725829747912	7.38046032150242
F1M7Z1	Edc3	Enhancer of mRNA-decapping 3	1246.31994628906	1171.69995117188	1079.02001953125	1261.91003417969	1234.11999511719	1761.77001953125	1302.58996582031	888.869018554688	1579.31994628906	1322.84997558594	1964.63000488281	1055.18994140625	1274.15002441406	1147.73999023438	925.851989746094	0.341055	1.95031	0.24085	0.408446	0.618254	0.297063	1.95031	0.306941	0.461048	0.512945	0.129089	1.95031	0.657599	0.789928	0.182039	-0.0366276231130314	1.95030309429663	0.900687725075923	0.973320608543232	-0.0454257559507229	-0.167974	1.95031	0.563463	0.857018	-0.249135	-0.211966	1.95031	0.465881	0.793248	-0.331725	0.0439910676092424	1.95030309429663
F7F707;Q3ZAV8	Edc4	Enhancer of mRNA-decapping protein 4	13380.900390625	13147.599609375	14181.599609375	13401.7001953125	12597	14624.2001953125	13890	15084.900390625	13848.2001953125	12934.900390625	14009.2998046875	12672.099609375	13902	12622.2998046875	12112.099609375	-0.00797182	5.3452	0.928155	0.967034	-0.0323797	0.0102657	5.3452	0.907424	0.948943	0.0421897	0.096078	5.3452	0.275069	0.440237	0.560558	-0.047326548292327	5.34519923741593	0.681825862543406	0.902681192748095	-0.166326529439095	0.0858123	5.3452	0.329674	0.707793	0.481915	0.10405	5.3452	0.237236	0.60247	0.62482	-0.0182407253918638	5.34519923741593
P69736	Edf1	Endothelial differentiation-related factor 1	14654.099609375	14870.7001953125	14002.5	15080.5	14139.7001953125	14170	14321.7998046875	15821.7001953125	14288.599609375	15877.7001953125	12651	16666.900390625	13859.099609375	16270.7998046875	14496.7001953125	0.0860611	5.47366	0.381151	0.563464	0.418903	0.00768792	5.47366	0.937913	0.964771	0.0278375	0.0521539	5.47366	0.595709	0.741203	0.224966	0.0636098716278944	5.47365838244797	0.581386255851454	0.867418367402233	0.23553523929835	0.044466	5.47366	0.651019	0.889018	0.186406	-0.0339072	5.47366	0.730165	0.913454	-0.136579	0.0783776191222348	5.47365838244797
F1LUA1;A0A0G2K051	Eea1	Early endosome antigen 1	124338	122012	122836	124933	134489	122653	128957	122891	124024	126331	127041	132820	128953	126886	129906	0.0963364	8.57539	0.029011	0.0758772	1.53744	0.0621829	8.57539	0.158745	0.280457	0.7993	0.0483065	8.57539	0.273613	0.438765	0.562864	0.0914380387701266	8.57538565363627	0.426362792409307	0.769880714834456	0.370220702096827	-0.0138764	8.57539	0.753181	0.934909	-0.123101	-0.0480299	8.57539	0.276329	0.635431	-0.558574	0.0341553263331361	8.57538565363627
B5DEN5	Eef1b2	Eukaryotic translation elongation factor 1 beta 2	168024	202801	175130	282691	272861	262047	253709	244107	262859	263244	260051	264648	267551	255363	266947	0.560512	9.53931	7.37E-25	2.83E-23	24.1328	0.594982	9.53931	8.77E-28	3.01E-26	27.057	0.500673	9.53931	3.51E-20	1.02E-18	19.4548	0.560906655448516	9.53931386008401	1.14085167941431E-06	3.40510671844013E-05	5.94277081395074	-0.0943094	9.53931	0.0822404	0.366685	-1.08491	-0.0598394	9.53931	0.270162	0.627083	-0.568375	-0.0344703446467955	9.53931386008401
Q68FR9	Eef1d	Elongation factor 1-delta	294517	301719	298743	338753	348784	324836	329854	321155	331463	334284	335926	342651	342094	331490	338296	0.209873	9.94734	5.9E-09	6.87E-08	8.22883	0.190474	9.94734	1.28E-07	1.13E-06	6.89338	0.157001	9.94734	1.34E-05	8.58E-05	4.87412	0.205280599521703	9.94734144161455	0.0741526331846799	0.318856322694123	1.1298734224202	-0.0334734	9.94734	0.3531	0.724184	-0.452102	-0.0528724	9.94734	0.142444	0.468108	-0.846357	0.0194012802359017	9.94734144161455
Q68FR6	Eef1g	Elongation factor 1-gamma	443867	440348	443788	488016	517477	492412	487703	475360	477591	494286	489753	496834	488197	478451	486539	0.18851	10.4983	1.04E-07	1.04E-06	6.98201	0.186487	10.4983	1.42E-07	1.25E-06	6.84662	0.139946	10.4983	7.84E-05	0.000422031	4.10595	0.158112109228237	10.4983484742766	0.168922345677601	0.521975764016658	0.772312896535755	-0.0465418	10.4983	0.188928	0.568578	-0.723703	-0.0485648	10.4983	0.170422	0.514716	-0.768473	0.00202154994325439	10.4983484742766
P05197	Eef2	Elongation factor 2	1096060	1087060	1103070	1323850	1309850	1313500	1269120	1276540	1277600	1294210	1281080	1273290	1272100	1298200	1274310	0.259209	11.8792	7.55E-16	1.57E-14	15.1221	0.277176	11.8792	6.74E-18	1.33E-16	17.1715	0.240924	11.8792	6.72E-14	1.22E-12	13.1728	0.254536353584518	11.8791762502422	0.0268349397044913	0.159812774719001	1.57129937619346	-0.0362524	11.8792	0.259228	0.645222	-0.586318	-0.0182858	11.8792	0.569308	0.854649	-0.244653	-0.0179677544392407	11.8791762502422
[truncated: 1,867 more rows]
[truncated: 18 more columns]

## Sheet: Rat_LSEC_TMT6plex_Supernat_Prot
ID	Gene name	Protein name	NT_24h_Exp1	NT_24h_Exp2	NT_24h_Exp3	Dex_24h_Exp1	Dex_24h_Exp2	Dex_24h_Exp3	IL-1b_24h_Exp1	IL-1b_24h_Exp2	IL-1b_24h_Exp3	Dex_IL-1b_24h_Exp1	Dex_IL-1b_24h_Exp2	Dex_IL-1b_24h_Exp3	Subcellular location	Secretome location	Protein class	log2FC_SUP_Dex_24h_vs_IL-1b_24h	log2CPM_SUP_Dex_24h_vs_IL-1b_24h	Pvalue_SUP_Dex_24h_vs_IL-1b_24h	FDR_SUP_Dex_24h_vs_IL-1b_24h	rank_SUP_Dex_24h_vs_IL-1b_24h	log2FC_SUP_Dex_24h_vs_NT_24h	log2CPM_SUP_Dex_24h_vs_NT_24h	Pvalue_SUP_Dex_24h_vs_NT_24h	FDR_SUP_Dex_24h_vs_NT_24h	rank_SUP_Dex_24h_vs_NT_24h	log2FC_SUP_IL-1b_24h_vs_NT_24h	log2CPM_SUP_IL-1b_24h_vs_NT_24h	Pvalue_SUP_IL-1b_24h_vs_NT_24h	FDR_SUP_IL-1b_24h_vs_NT_24h	rank_SUP_IL-1b_24h_vs_NT_24h	log2FC_SUP_Dex_IL-1b_24h_vs_NT_24h	logCPM_SUP_Dex_IL-1b_24h_vs_NT_24h	Pvalue_SUP_Dex_IL-1b_24h_vs_NT_24h	FDR_SUP_Dex_IL-1b_24h_vs_NT_24h	rank_SUP_Dex_IL-1b_24h_vs_NT_24h	log2FC_SUP_Dex_IL-1b_24h_vs_IL-1b_24h	logCPM_SUP_Dex_IL-1b_24h_vs_IL-1b_24h	PValue_SUP_Dex_IL-1b_24h_vs_IL-1b_24h	FDR_SUP_Dex_IL-1b_24h_vs_IL-1b_24h	rank_SUP_Dex_IL-1b_24h_vs_IL-1b_24h	log2FC_SUP_Dex_24h_vs_Dex_IL-1b_24h	logCPM_SUP_Dex_24h_vs_Dex_IL-1b_24h	PValue_SUP_Dex_24h_vs_Dex_IL-1b_24h	FDR_SUP_Dex_24h_vs_Dex_IL-1b_24h	rank_SUP_Dex_24h_vs_Dex_IL-1b_24h
[truncated: 1,433 more rows]
